# Supplementary material for: Monitoring coastal pollution associated with the largest oil refinery complex of Venezuela
Source: PeerJ. 2016 Jun 23;4:e2171. doi: 10.7717/peerj.2171 (PMC4928465; doi:10.7717/peerj.2171)
Supplement: Supplemental Information 2 — Chemical variables measured in water and sediments across years, months and sites along the western coast of Paraguaná, Venezuela. [file peerj-04-2171-s002.xls]

## Sheet: Hoja1
RAW CHEMICAL DATA. CELLS EMPTY CELLS REPRESENT SAMPLES BELLOW THE LIMIT OF DETECTION.
META DATA			SEDIMENTS															WATER
Year	Month	Site	O.M (%)	T.O.C (%)	Σ PAH's (ppm)	O.G. (ppm)	TRPH (ppm)	Cd (mg/kg)	Cr (mg/kg)	Pb (mg/kg)	Ni (mg/kg)	Zn (mg/kg)	Fe (mg/kg)	V (mg/kg)	Hg (ppm)	Al (mg/kg)	AVS (ppm)	STS (mg/lt)	Σ PAH's (ppb)	O.G (ppm)	TRPH (ppm)	Cd (mg/l)	Cr (mg/l)	Pb (mg/l)	Ni (mg/l)	Zn (mg/l)	Fe (mg/l)	V (mg/l)	Hg (mg7l)	Al (mg/l)
2008	July	1	0.9	1.699	0.6101	2783.78	2027.03	1.702	10.138	2.664	6.882	21.534	6827.24	1.11	0.00815571	4129.94	7.7	78.2759	32.01	65.5172	44.4828	0	0.0008	0	0.0012	0.0026	0.5129	0.0016	0.0106	0.4133
2008	July	2	2	2.077	0.0584	1487.18	982.8	1.326	8.814	2.106	4.758	18.096	5373.42	0.936	0.00755237	2932.02	95.9	22.1429	8.72	109.881	84.4048	0	0	0	0.0005	0.001	0.0864	0.0006	0.0136	0.0647
2008	July	3	2.8	1.318	0.06048	1101.17	558.7	0.464151	2.47547	1.08302	0.696226	2.47547	1761.45	0	0.00277501	510.798	7.4	7.17647	30.73	100.706	86.3529	0	0	0	0	0.0002	0.0413	0.0006	0.0065	0.0466
2008	July	4	2	0.762	0.054	1264.68	616.139	0.670588	4.99216	1.63922	0.745098	2.83137	2510.98	13.8588	0.00350465	529.69	23.9	6.23529	23.77	100.706	81.7647	0	0	0	0	0	0.0271	0	0.0056	0.0233
2008	July	5	3	0.937	0.054	2860.32	635.439	0.27451	1.92157	1.02941	0.411765	2.53922	980	0	0.00315803	325.5	35.8	2.74725	86.64	146.264	109.89	0	0	0	0	0.0003	0.0135	0.0009	0.0055	0.0202
2008	July	6	1.9	0.886	0.138166	2511.73	649.321	0.482353	3.37647	1.36667	0.884314	3.45686	1693.86	3.85882	0.00237763	626.576	31.8	5	188.97	169.222	148.222	0	0	0	0	0.0001	0.033	0.0012	0.0073	0.0434
2008	July	7	1	0.505	0.10382	563.684	417.255	0.298039	2.83137	0.745098	0.745098	3.12941	959.686	0.745098	0.00716004	938.078	22.9	13.5294	256.95	117.412	101.059	0	0	0	0.0003	0.0004	0.0823	0.0014	0.0096	0.0828
2008	July	8	4	1.607	0.07271	1906.67	706.154	0.484615	4.77692	1.17692	1.59231	8.44615	2013.23	6.36923	0.0109142	1934.31	15.14	24.5055	0	151.868	126.703	0	0	0	0	0.0002	0.0483	0.0016	0.006	0.0569
2008	July	9	5	1.483	0.3599	2237.47	665.158	0.9	7.13077	1.8	3.11538	12.6	3772.38	16.2	0.0125162	4148.31	30.8	20.1064	295.38	126.064	107.234	0	0	0	0.0001	0	0.0355	0.0015	0.0065	0.0444
2008	July	10	12	1.906	0.1141	3549.6	529.412	0.931373	9.31373	1.56863	4.01961	14.4608	4122.55	12.549	0.0322974	5210.78	3.7	5.11364	300.41	105.227	86.1364	0	0	0	0.0001	0	0.0192	0.0015	0.0063	0.0372
2008	July	11	9.9	0.505	0.0736	3282.05	1514.42	0.375	3.3	1.35	0.825	3.15	1307.25	5.175	0.00589812	909.75	11.1	7.53086	41.69	109.506	93.2099	0	0	0	0	0.0026	0.0569	0.0018	0.0046	0.0769
2008	July	12	6	2.557	0.054	30248.4	1361.99	0.969231	10.7423	1.41346	4.11923	16.1538	4313.08	17.8096	0.0716282	6554.42	14.8	4.82759	117.68	108.736	92.5287	0	0	0	0.0006	0.0014	0.021	0.0018	0.008	0.0312
2008	July	13	8	1.988	0.05998	10309.8	706.154	0.864	9.36	1.368	4.068	13.824	3776.4	17.388	0.0499142	5803.2	33.1	4.375	131.63	69.0625	60.3125	0	0	0	0.0004	0.0012	0.0143	0.0016	0.0064	0.0309
2008	July	14	3	2.421	0.088	5095.56	978.592	1.01346	10.7904	3.51731	4.35192	20.6865	4747.77	20.6865	0.0415097	5023.19	27.4	10.119	21.71	162.857	121.429	0	0	0	0.0009	0.0025	0.0591	0.0019	0.0083	0.0688
2008	July	15	4	2.462	0.0924	4910.71	796.923	1.232	12.32	2.968	4.872	53.76	5403.44	13.72	0.0349953	6199.2	18.6	3.95604	4.72	93.7363	76.1538	0	0	0	0.0006	0.0006	0.0305	0.0018	0.0058	0.0373
2008	July	16	6.9	1.782	0.054953	2657.16	759.05	0.888462	8.82115	1.84038	3.80769	15.0404	3925.73	17.5788	0.0196933	5028.06	11.6	11.9565	44.14	162.717	127.826	0	0	0	0.0003	0	0.0381	0.0018	0.0076	0.0573
2008	July	17	3	1.318	0.05828	3383.93	960.392	1.178	10.664	2.046	4.03	15.562	4932.1	18.848	0.0181702	5142.28	18.2	3.85542	131.48	148.795	121.325	0	0	0	0	0.0002	0.015	0.0019	0.0057	0.032
2008	July	18	14	2.75	0.05676	12000	793.333	0.833333	9	1.6	3.83333	14.1333	3703.33	14.3667	0.0607197	5926.67	7.6	3.75	36.1	139.091	121.136	0	0	0	0	0	0.0109	0.0017	0.0107	0.0271
2008	July	19	16	2.802	3.37726	12500	1314.88	0.952941	10.4118	1.97647	4.83529	20.5412	4267.06	17.9647	0.133011	6229.41	30.7	6.39175	6.67	125.052	105.464	0	0	0	0	0.0023	0.015	0.0019	0.0093	0.0373
2008	July	20	6	0.762	0.0552	1784.8	823.774	1.036	10.434	2.812	5.328	9.842	4019.68	11.914	0.0161402	3795.46	27.3	142.222	90.03	94.8148	91.7284	0.0005	0.0065	0.0015	0.0025	0.0093	1.917	0.0092	0.0045	3.524
2008	September	1	2.6	1.401	0	1151.52	454.545	4.41212	26.8121	6.78788	17.8182	53.9636	16570.9	39.8788	0.0199344	10935.3	7.7	17.9775	32.01	53.8	52	0.0005	0.001	0	0	0.0029	0.1424	0	0.004444	0.452
2008	September	2	9.3	1.205	0	6936.81	961.538	5.35714	36.4286	8.92857	21.25	65.5357	20464.3	58.75	0.0251559	18375	95.9	3	8.72	61.4	36.5	0	0	0	0	0.0007	0.0135	0.0027	0.0031674	0.0298
2008	September	3	7.7	0.587	0	501.754	387.719	1.04	3.77	0	1.43	3.12	3438.5	10.53	0.0101456	891.02	7.4	9.52381	30.73	52.7	37	0	0	0	0.0008	0.0006	0.0731	0.003	0.0039628	0.0721
2008	September	4	10.5	0.917	0	1019.23	611.538	1.1925	7.2875	2.12	1.325	4.9025	4012.1	13.25	0.00844919	983.945	23.9	7.61364	23.77	131.2	90.2	0	0	0	0.0326	0.0009	0.0475	0.0029	0.0029032	0.3173
2008	September	5	4.6	0.917	0	865.385	721.154	0.6	2.1	1.35	0.9	0.6	1779	5.85	0.0145886	226.2	35.8	10.1031	86.64	71.3	57	0	0	0	0	0.0014	0.0487	0.0026	0.0049578	0.046
2008	September	6	1.7	1.494	0	1939.85	293.233	0.771429	6.17143	0	1.41429	6.94286	2867.14	7.58571	0.0135255	1002.47	31.8	6.2766	188.97	83.2	65.8	0.0009	0.0012	0.0019	0.1453	0.0018	0.0626	0.0029	0.0026572	1.146
2008	September	7	8.8	1.452	0	1216.37	631.579	0.4	2.4	0	1.06667	3.46667	1318.4	4.4	0.0131974	476.667	22.9	12.2727	256.95	158	124.3	0	0	0	0	0.0013	0.1272	0.003	0.0032524	0.1124
2008	September	8	7.6	0.628	0	621.482	546.904	0.517073	5.3	1.68049	1.29268	4.52439	1862.76	4.39512	0.0200901	941.59	15.14	6.98925	0	109.4	83.5	0	0	0	0.0041	0.0007	0.0625	0.0034	0.0031164	0.0539
2008	September	9	6.2	0.731	0	1089.74	581.197	1.17692	9.28462	2.61538	3.66154	12.4231	3912.62	11.9	0.0092506	3974.08	30.8	6.48936	295.38	89.9	64.9	0	0	0	0	0.0009	0.0226	0.0033	0.0033212	0.0435
2008	September	10	7.2	1.586	0	2787.1	766.452	3.48387	32.2258	5.22581	13.7613	44.2452	13783.9	40.9355	0.023456	15464.9	3.7	6.7033	300.41	98.6	81	0	0	0	0.0012	0.0008	0.0654	0.0027	0.0026144	0.0699
2008	September	11	6.6	0.587	0	3181.82	1303.03	2.52121	22.6909	4.41212	12.9212	29.6242	9199.27	68.3879	0.0222895	10841.2	11.1	7.14286	41.69	109.3	36.6	0	0	0	0.0008	0.0007	0.0507	0.0029	0.0032458	0.0665
2008	September	12	18.3	1.875	0	16780.3	9242.42	3.95833	37.9167	6.66667	17.7083	52.2917	15583.3	62.7083	0.0405672	18927.1	14.8	7.95699	117.68	111.1	101.4	0	0	0	0.001	0.0009	0.0702	0.0033	0.0027954	0.113
2008	September	13	7.2	1.586	0	18715.8	3085.47	5.48889	49.1889	8.86667	21.1111	73.8889	21364.4	63.3333	0.0409496	23560	33.1	6.70455	131.63	103.5	71.2	0	0	0	0	0.0003	0.0366	0.0031	0.0027892	0.056
2008	September	14	2.4	1.349	0	3957.02	1808.18	1.11111	10.8333	3.33333	4.16667	22.2222	4400	9.86111	0.0226456	3375	27.4	5.93023	21.71	129.9	99.1	0	0	0.0001	0	0.0006	0.067	0.0031	0.0050732	0.0607
2008	September	15	5.3	0.968	0	3191.18	1029.41	2.975	23.975	5.6	9.975	38.85	10993.5	28.175	0.0319961	10885	18.6	5.22727	4.72	131.8	104.2	0	0	0	0.0005	0.0006	0.0438	0.0026	0.0030556	0.0707
2008	September	16	10.4	0.968	0	2237.47	1812.64	3.05882	25.5412	4.89412	10.2471	38.8471	11479.8	30.7412	0.0254115	11776.5	11.6	2.13483	44.14	126.1	90.5	0	0	0	0.0005	0.0016	0.0281	0.0013	0.0025774	0.0493
2008	September	17	10.2	0.536	0	7760.35	679.739	2.75294	20.1882	4.89412	8.87059	35.3294	10444.4	24.1647	0.0266677	8223.65	18.2	4.78261	131.48	167	114.5	0	0	0	0.0001	0.0005	0.0139	0.0042	0.0017468	0.0291
2008	September	18	9.3	1.875	0	23238.1	15571.4	6.30952	62.8429	20.1905	25.7429	131.743	23615.3	94.1381	0.182952	33415.2	7.6	1.89873	36.1	207.9	126.7	0	0	0	0	0.0003	0.0087	0.0041	0.0015052	0.0353
2008	September	19	15.2	1.875	0	388.278	194.139	1.89286	4.0381	5.3	2.39762	8.32857	5851.45	9.59048	0.018137	1663.19	30.7	2.04082	6.67	223.1	162.5	0	0	0	0	0.0003	0.0529	0.0039	0.0017622	0.066
2008	September	20	9.2	0.587	0	1162.39	484.33	3.53077	7.06154	6.53846	4.70769	15.1692	11977.2	14.2538	0.0165315	2773.62	27.3	6.53061	90.03	173.1	122.5	0	0.0002	0	0.0002	0.0005	0.0545	0.0037	0.002054	0.0646
2008	December	1	2	0.227	0	29815.8	5368.42	1.19216	8.04706	1.34118	4.84314	15.9451	4349.14	11.0275	4.53336e-05	2802.31		39.7	0	183.98	162.025	0	0	0	0	0	1.118	0.0044	0.0010948	0.8626
2008	December	2	6	0.278	0	1034.48	793.103	0	14.964	2.378	9.048	29.406	7876.4	28.826	4.01583e-05	10672		7.4	0	242.98	217.125	0	0	0	0	0	0.0776	0.001	0.00174918	0.2752
2008	December	3	1	0.33	0	10282.1	512.821	0.458824	2.90588	0	1.07059	3.21176	2231.41	0	1.20773e-05	602.818		2.7	0	299.08	243.425	0	0	0	0	0	0.008	0.0014	0.00104772	0.311
2008	December	4	1	0.165	0	1105.26	157.895	0.532	0	0	1.444	4.408	3162.36	3.8	2.33977e-05	1210.68		2.9	0	203.28	137.325	0	0	0	0	0	0.0042	0.0012	0.00119358	0.3122
2008	December	5	8	0.834	0	1250	1055.56	0	10.8	0	1.41176	14.7529	1930.59	0	1.56258e-05	1752.71		4	0	211.98	222.125	0	0	0	0	0		0.0016	0.00086092	0.3122
2008	December	6	2	0.33	0	1230.77	743.59	0	4.212	3.042	1.482	4.992	2334.54	16.692	1.75093e-05	882.18		3.8	0	236.38	186.025	0	0	0	0	0	0.0058	0.0018	0.00082914	0.3202
2008	December	7	1	0.052	0	1368.42	842.105	0	4.39608	0	0	2.60784	1536.39	11.1765	2.8409e-05	681.541		3.7	0	108.48	110.525	0	0	0	0	0	0.146	0.0018	0.0007406	0.3022
2008	December	8	3	0.165	0	1027.78	305.556	0	4.58824	0	1.41176	6.63529	2119.06	11.5765	1.46819e-05	1140		2.5	0	117.78	90.525	0	0	0	0	0	0.011	0.0022	0.00078808	0.2996
2008	December	9	1	0.052	0	564.103	384.615	0	8.33529	0	2.6	13.3059	3461.06	13.3059	2.95109e-05	2931.88		2.3	0	79.08	74.725	0	0	0	0	0	0.0052	0.0016	0.00049356	0.3182
2008	December	10	1	2.503	0	769.231	589.744	2.37059	29.2118	2.98235	12.3882	49.9353	12892.9	53.4529	2.02926e-05	14307.6		6.4	0	205.08	179.725	0	0	0	0.047	0.0224	0.0624	0.0032	0.00095156	0.9222
2008	December	11	9	2.946	0	24181.8	15636.4	1.38039	16.349	2.71765	8.88627	28.7725	7247.06	31.1451	9.2382e-05	7514.51		5.9596	0	228.18	203.025	0	0	0	0	0	0.047	0.0034	0.00068914	0.2668
2008	December	12	7	3.287	0	9000	5629.63	1.728	20.466	3.402	11.124	36.018	9072	38.988	4.03049e-05	9406.8		5.3	0	80.48	53.925	0	0	0	0	0.0048	0.0722	0.0034	0.00078378	0.2456
2008	December	13	8	4.285	0	24428.6	13714.3	0.807692	10.0962	1.77692	4.2	20.3808	4170.38	16.2885	0.00011703	5775		3.2	0	336.08	273.425	0	0	0	0	0		0.0032	0.00063572	0.2966
2008	December	14	8	3.52	0	12000	5142.86	0.807692	10.3385	3.27115	4.28077	25.2	4688.65	15.4673	9.04956e-05	5040		6.4	0	171.38	150.525	0	0	0	0	0	0.0614	0.0036	0.00056406	0.2516
2008	December	15	11	0.391	0	35105.3	6526.32	0.521569	4.91765	4.47059	6.48235	33.3059	2982.25	8.15882	0.000257036	3485.94		2.9	0	115.38	79.68	0	0	0	0	0	0.004	0.0036	0.00128418	0.2822
2008	December	16	2	0.556	0	5270.27	1540.54	1.23333	15.3078	3.7	6.31176	27.0608	6720.22	21.7647	3.03704e-05	6558.43		5.15152	0	208.18	145.125	0	0	0	0	0	0.0076	0.0036	0.00111956	0.2912
2008	December	17	2	0.886	0	7235.29	4911.76	2.33333	26.5333	4.66667	11.2667	51	11993.3	36.2	3.73596e-05	12613.3		3.1	0	254.18	168.425	0	0	0	0	0	0.0066	0.0038	0.00354354	0.283
2008	December	18	5	0.608	0	21541.7	5458.33	1.44	16.464	3.072	7.632	30.624	6964.8	26.208	5.96826e-05	8788.8		2.7	0	185.58	99.025	0	0	0	0	0	0.0026	0.004	0.00241232	0.2912
2008	December	19	8	2.503	0	23565.2	10695.7	2.03462	22.8673	9.73077	10.7038	57.2788	9226.54	38.1269	0.000546504	12428.8		1.42857	0	262.68	144.525	0	0	0	0	0	0.006	0.0042	0.001195	0.018
2008	December	20	2	3.615	0	4771.43	600	0.807692	4.30769	2.96154	1.95192	7.74038	4008.85	11.5096	2.45248e-05	2281.73		7.33333	0	214.78	130.625	0	0	0	0	0	0.0304	0.0042	0.00069884	0.2138
2009	March	1	7	1.37	0	1214.18	481.091	1.06064	6.73819	2.91334	3.993	14.1003	4509.6	8.29796	0.03	2904.38		30	0	41.98	17.09	0.0004	0.0024	0.0004	0.002	0.0056	1.3404	0.0044	9e-07	1.3204
2009	March	2	4	0.986	0	1236.99	659.728	0.0981102	0	0	0.327034	0	0	0	0.0173	0		5.9	0	36.97	22.88	0	0.0002	0	0	0.0016	0.108	0.0002	2.8e-06	0.0896
2009	March	3	11	0.505	0	809.515	190.474	0.326453	1.30581	1.33033	0.914069	1.10994	1238.56	4.24389	0.0116	439.674		3.5	0	60.37	16.97	0	0	0	0	0	0.0648	0.0002	1.8e-06	0.014
2009	March	4	13.7	1.576	0	1169.48	389.826	0.696672	5.32004	2.63024	2.40668	5.76338	2851.92	7.72672	0.0071	1623.58		4.6	0	35.72	18.57	0	0	0	0	0.0012	0.0912	0.0004	1.1e-06	0.0484
2009	March	5	16.3	1.112	0	3442.07	616.49	0.247892	1.11551	1.0576	0.743676	0.495784	738.718	2.41695	0.0041	221.17		10.5	0	35.98	25.92	0	0.0004	0	0	0	0.1406	0.0006	1e-06	0.1316
2009	March	6	6.2	1.02	0	659.257	537.172	0.340458	1.98601	2.13209	1.41858	1.98601	1157.56	3.06412	0.0044	504.29		7.4	0	46.34	22.38	0	0.0004	0	0	0	0.165	0.0008	9e-07	0.1862
2009	March	7	4.8	1.02	0	252.658	45.9378	0.37209	1.48836	1.80354	1.11627	2.54261	1148.52	3.03873	0.0028	2.92575		11	0	114.68	74.99	0	0.0004	0	0	0	0.2406	0.001	7e-07	0.1302
2009	March	8	10.8	0.608	0	2067.6	775.349	0.447492	3.18838	2.10197	1.78997	6.48863	1789.41	3.46806	0.0052	46.0099		12.4	0	57.88	25.97	0	0.0004	0	0	0.0006	0.2666	0.0012	7e-07	0.201
2009	March	9	2	1.421	0	357.108	245.512	0.336322	2.42152	1.06825	1.07623	2.48878	1029.82	4.03586	0.0019	0.384569		4.6	0	62.55	20.33	0	0.0002	0	0	0.0012	0.0996	0.0008	5e-07	0.0744
2009	March	10	3.9	0.35	0	4498.78	1083.04	0.349581	2.09749	2.84039	1.51485	2.3888	1194.98	3.49581	0.0023	629.825		7	0	67.11	4.12	0	0.0002	0	0	0	0.1096	0.001	5e-07	0.1048
2009	March	11	10.4	0.258	0	13802.9	11580.7	0.884941	8.38924	8.10042	3.85834	14.9378	3985.77	14.7962	0.0051	25537.7		3.8	0	39.83	18.65	0	0.0002	0	0	0	0.0698	0.0014	7e-07	0.0528
2009	March	12	11.5	1.07	0	3714.84	3602.27	0.626744	4.38721	3.23885	2.79186	8.83139	2721.78	13.2756	0.0034	4075.32		12.9	0	57.95	9.59	0	0.0006	0.0004	0	0.0018	0.325	0.0018	5e-07	0.2108
2009	March	13	11.9	1.071	0	16477.3	8962.74	0.836982	6.25743	8.19485	3.34793	13.7903	3775.98	6.656	0.0023	10049.7		7.21649	0	33.29	23.88	0	0.0002	0	0	0	0.137	0.0012	4e-07	0.057
2009	March	14	10.8	1.267	0	6793.24	6554.89	1.29191	12.299	5.13512	5.68442	21.0324	5849.78	21.6525	0.0015	16169.1		8.5	0	37.33	18.97	0	0.0004	0	0	0.0016	0.2326	0.0016	4e-07	0.1156
2009	March	15	13.5	0.453	0	7281.32	6892.99	0.811098	6.01331	20.5899	3.21642	14.3201	3588.41	8.33473	0.003	24907.1		2.72727	0	169.71	2.23	0	0.0004	0	0.0014	0.0044	0.053	0.0012	4e-07	0.0444
2009	March	16	11.9	0.814	0	5724.62	3993.92	1.11007	5.71686	4.40818	3.99625	17.2061	4945.92	8.15902	0.0011	4172.72		7	0	28.73	2.77	0	0.0006	0.001	0	0.001	0.1572	0.002	3e-07	0.2532
2009	March	17	6.6	1.473	0	3481.86	3377.14	0.572322	5.89491	2.75029	2.11759	5.37982	2045.48	4.8075	0.0012	1990.52		4	0	45.4	14.3	0	0.0002	0.0006	0	0.0018	0.1188	0.0018	3e-07	0.0774
2009	March	18	11.4	1.267	0	15058.8	7705.67	0.404528	3.79634	12.5083	1.36917	7.53044	1697.77	3.98304	0.0026	10989.8		3	0	168.1	9.8	0	0.0002	0.0002	0	0.0046	0.0492	0.0016	2e-07	0.0598
2009	March	19	4.4	2.029	0	13700.1	10076.7	0.696735	1.56765	11.7615	2.96113	17.6797	2889.27	8.01246	0.0076	8796.27		2	0	51.13	9.5	0	0.0002	0.0002	0	0.0028	0.0992	0.0014	3e-07	0.0744
2009	March	20	8.9	0.659	0	579.037	445.413	0.946807	13.8865	4.0933	2.52482	6.24893	3303.1	5.239	0.0002	1528.16		64.2424	0	57.5	11.86	0.0004	0.003	0.0006	0.0026	0.01	2.342	0.0062	5e-07	1.8436
2009	July	1	18	0.659	0	1080.79	200.287	2.77023	20.3439	5.19418	10.2152	36.3593	10985.7	25.3649	1.89721e-05	6463.29		28.3167	0	120.915	22.8333	0.000217391	0.00173913	0.00282609	0.00391304	0.00978261	0.978043	0.0026087	0	1.43522
2009	July	2	10.8	0.155	0	686.631	171.658	1.17454	5.08968	3.6215	1.76181	10.6688	4060.98	11.8433	2.20498e-05	1740.28		16.6	0	140.01	42.7167	0	0	0.000412371	0	0	0.00729897	0	1.69413e-06	0.0923711
2009	July	3	10.9	0.69	0	887.09	174.787	0.934167	3.82159	3.56682	1.18894	22.42	3156.63	9.17182	0.000169832	918.031		4.81667	0	179.87	66.1167	0	0.000215054	0.00129032	0	0.00215054	0.0969892	0.000215054	1.87513e-06	0.0150538
2009	July	4	13	0.679	0	799.103	121.987	1.30672	8.94602	3.41758	2.01034	8.34292	4832.86	17.892	2.00405e-05	1387.14		8.1	0	144.328	41.4667	0	0.000181818	0.000363636	0	0	0.143091	0.000363636	2.00093e-06	0.044
2009	July	5	10.2	0.958	0	863.864	35.0215	1.50217	12.8185	3.8055	3.60522	15.1219	5569.06	12.9187	6.33741e-05	2605.77		27.45	0	126.91	31.6667	0.000444444	0.00511111	0.00266667	0.002	0.0237778	2.39556	0.00577778	2.06393e-06	0.146222
2009	July	6	6.8	0.587	0	897.002	252.282	0.989073	5.84452	4.76554	1.34874	12.5882	3160.54	9.53107	6.9247e-05	1158.12		6.83333	0	185.285	52.0833	0	0.0002	0	0	0	0.152	0.0002	0	0.1862
2009	July	7	9.2	1.164	0	949.839	233.916	0.736385	3.6001	3.6001	1.14549	8.67297	2196.88	7.11838	0.000114546	860.752		18.0333	0	48.21	80.7333	0	0.000196078	0.000980392	0	0.00156863	0.0827451	0	5.34467e-07	0.127647
2009	July	8	11.8	1.009	0	1123.71	175.806	0.369504	0	0	0.461879	0	10.9927	0.461879	0.00186829	27.0661		7.15	0	105.01	31.7167	0	0.000606061	0.000606061	0	0	0.254949	0.000606061	4.93867e-07	0.20303
2009	July	9	13.6	0.422	0	934.659	163.942	1.02869	6.60073	2.40027	2.57171	9.60107	3151.21	13.5444	4.88429e-05	2468.85		8.66667	0	95.0536	22.6436	0.000425532	0.000212766	0.00808511	0	0.00361702	0.156809	0.000425532	2.47007e-06	0.0791489
2009	July	10	10.3	1.483	0	846.678	280.417	2.3849	23.372	4.37231	8.34714	39.8278	9491.89	30.1292	4.59768e-05	12552.5		2.91667	0	95.785	9.86667	0	0.000408163	0.0022449	0	0.0230612	0.101429	0.000408163	1.22247e-06	0.106939
2009	July	11	18.9	2.122	0	5751.8	4646.7	4.55328	36.2283	7.91875	18.807	66.9134	17783.5	69.0911	3.11584e-05	19583.1		3.96667	0	123.065	24.4	0	0.00037037	0.000925926	0	0.00166667	0.0712963	0	1.58527e-06	0.0488889
2009	July	12	16.7	2.07	0	3002.79	2244.02	1.11536	8.17931	3.06724	4.46144	18.4035	4152.86	18.4035	9.0237e-05	4511.63		10.9833	0	104.94	15.3333	0	0.000377358	0.000566038	0	0.00981132	0.249811	0.000377358	2.40167e-06	0.198868
2009	July	13	17.9	0.845	0	2138.76	1229.21	0.504981	2.86156	2.35658	1.09413	6.48059	1652.97	5.3023	1.28537e-05	1055.41		8.45	0	131.499	34.5203	0	0.000449438	0.000898876	0	0.0047191	0.24764	0.000898876	1.62507e-06	0.0640449
2009	July	14	16	1.699	0	2824.24	1881.27	2.06751	14.4726	10.596	7.62395	49.6203	8819.23	18.4784	8.926e-05	5639.14		3.23333	0	125.56	24.7167	0	0.000212766	0.000212766	0	0.000638298	0.139362	0.000425532	1.92207e-06	0.122979
2009	July	15	20.7	2.441	0	3696.68	1733.33	5.042	36.0143	15.3061	21.0683	89.6755	21050.3	56.5424	5.70647e-05	22274.8		6.38333	0	112.616	6.79596	0	0.000416667	0.000416667	0	0.0147917	0.13	0.000416667	1.03327e-06	0.04625
2009	July	16	21.4	2.019	0	1724.19	591.776	1.48995	10.6159	3.72487	12.4783	21.6042	6296.89	17.0413	8.48252e-05	5410.37		5.68333	0	134.16	8.51667	0	0.000222222	0	0	0	0.147333	0.000444444	3.50267e-07	0.281333
2009	July	17	11.6	1.164	0	1311.78	208.52	1.05472	7.29517	4.04311	3.07628	14.7661	4076.51	12.3051	0.000108362	2561.22		5.31667	0	117.49	20.05	0	0.000212766	0	0	0.00829787	0.0838298	0.000638298	5.34667e-08	0.0823404
2009	July	18	10.4	1.432	0	2771.93	512.094	3.00055	25.5047	4.15461	12.5792	42.9309	13052.4	32.0828	4.62324e-05	13698.7		8.26667	0	113.255	15.55	0	0.000222222	0.000888889	0	0	0.0553333	0.00111111	9.17067e-07	0.0664444
2009	July	19	17.8	1.112	0	10554.8	9230.47	3.14838	28.4786	15.7419	15.0264	95.167	12497.6	45.0791	0.000246459	15670.4		3.88333	0	111.76	15.25	0	0.000181818	0	0	0	0.05	0.000727273	6.87867e-07	0.0676364
2009	July	20	11	0.474	0	1234.62	146.799	1.38157	4.14471	5.24996	4.23681	8.0131	4886.15	11.2368	4.3491e-05	2238.14		122.717	0	102.155	7.68528	0.000833333	0.045	0.00166667	0.005625	0.0429167	3.95625	0.0145833	6.93707e-06	1.92042
2009	September	1	5	0.933	0	633.836	99.5345	2.43833	13.3063	4.73733	6.82733	24.1743	8053.46	14.63	0	2909.28		8.1	0	0	0	0	0	0	0	0	0.0754	0	0	0.0562
2009	September	2	9	1.47	0	1020.53	226.25	5.68395	23.4937	9.56799	23.9673	63.5656	18851.8	39.2193	0.0100619	9823.77		2.58	0	0	0.9	0	0	0	0	0	0.0308	0	0	0.0254
2009	September	3	3.9	0.732	0	511.199	136.928	1.00015	3.11812	2.41213	2.41213	4.23594	2745.12	8.94254	0	757.174		8.5	0	3.1	2.4	0	0	0	0	0	0.0698	0	6.637e-07	0.0538
2009	September	4	2	0.315	0	527.496	109.63	1.54048	8.06916	3.22767	2.20068	6.08855	4528.27	14.1577	0.00235056	1223.58		2.62	0	0.971429	0	0	0	0	0	0	0.027	0	8.81705e-07	0.0126
2009	September	5	5.9	1.302	0	556.623	217.253	1.8114	11.8054	3.74773	4.6222	14.4288	5351.76	11.9303	0.00787176	2547.83		2.44	0	7.63429	5.68	0	0	0	0	0	0.028	0	8.825e-07	0.0118
2009	September	6	5	1.211	0	462.872	328.924	0.958818	5.75291	2.87645	1.91764	7.28702	2799.11	7.47878	0.00333501	825.862		2	0	4.24	0	0	0	0	0	0	0.0196	0	0	0.0094
2009	September	7	4	0.555	0	499.499	260.383	0.564794	3.76529	8.15814	0.753059	3.57703	1547.54	5.27141	0.00423678	404.142		6.22	0	4.6	4.9	0	0	0	0	0	0.0664	0	0	0.0364
2009	September	8	4	0.772	0	524.428	122.475	0.521501	4.04164	1.62969	0.456314	1.62969	1241.17	5.01945	0.0008149	448.361		3.46	0	20.8	21.1	0	0	0	0	0	0.0342	0	1.57614e-07	0.0312
2009	September	9	2.9	0.91	0	586.3	70.4186	0.646628	4.45455	2.08358	2.22727	4.16716	1926.95	7.2566	0.00170836	1194.11		3.68	0	8.5	4.2	0.001	0.0088	0.2362	0.0024	0.0174	3.46	0.008	2.8681e-05	1.9184
2009	September	10	1	0.278	0	1777.25	182.707	2.08458	14.7047	3.88746	5.80302	20.5641	6546.71	18.1978	0.0102205	7076.3		4.24	0	0	0.8	0	0	0	0.0006	0.0024	0.036	0	1.59222e-07	0.0378
2009	September	11	15	1.906	0	4392.97	1828.65	5.55187	36.2443	9.2182	22.3122	69.6603	18855.4	79.507	0.0436779	16917.5		2.04	0	9.9	10.7	0	0	0	0	0	0.0208	0	1.0641e-06	0.0202
2009	September	12	7.9	1.612	0	2358.93	573.455	3.81545	24.1934	8.93162	13.2674	50.0344	13215.3	32.3446	0.0234179	9217.78		3.92	0	6.4	5.745	0	0	0	0	0	0.0704	0	2.4125e-07	0.069
2009	September	13	5	1.113	0	637.222	339.141	1.28967	7.06246	3.13205	2.8864	11.2999	3757.84	9.94886	0.0116887	2632.15		2.7	0	14.36	14.24	0	0	0	0	0	0.0374	0	4.41579e-07	0.0392
2009	September	14	1	0.348	0	1977.87	367.608	2.08132	12.1163	9.44028	5.6493	39.9911	7008.11	12.7853	0.0434597	3793.95		7.6	0	15.8286	15.7	0	0	0	0	0.002	0.1694	0.0012	5.53158e-07	0.1308
2009	September	15	20	1.992	0	2150.67	608.255	6.38875	32.5335	16.6108	18.9697	79.9086	20276.9	41.6743	0.0791573	15146.3		3.32	0	12.7	11.2	0	0	0	0	0	0.0428	0.001	5.85057e-08	0.0236
2009	September	16	3	1.211	0	1599.19	165.433	2.56626	11.7047	4.94475	8.13693	30.4822	8800.4	14.5213	0.0155152	3967.06		6.1	0	25.3086	16.16	0	0	0	0	0.0018	0.0486	0	0	0.039
2009	September	17	3	1.126	0	653.241	379.824	3.14256	19.6724	9.36483	11.8789	55.0576	10634.4	27.1517	0.0308087	8246.08		5.78	0	28.2543	17.955	0	0	0	0	0	0.04	0	0	0.037
2009	September	18	16	2.008	0	18437.4	8752.62	4.68121	17.9657	30.2381	12.7784	55.5419	14979.9	29.3524	0.373802	5974.23		2.92	0	5.8	4.6	0	0	0	0	0	0.0232	0.001	1.04922e-06	0.0222
2009	September	19	13	1.709	0	2773.2	1228.98	2.93057	18.1695	7.03337	10.1314	34.3295	9051.28	25.7053	0.0596904	9461.56		5.22	0	16.1	0	0.001	0	0	0	0.0042	0.005	0	5.04211e-08	0.0362
2009	September	20	4	0.523	0	372.875	216.193	3.43136	7.8093	5.91614	5.56117	16.6243	9684.71	15.6778	0.0194483	4844.13		75.26	0	17.2314	8.34	0	0.0044	0.0018	0.0032	0.0086	2.336	0.0098	2.98531e-06	3.422
2009	December	1	9	1.051	0	1842.11	552.632	1.08473	6.77957	2.84742	1.6271	15.0506	3768.08	4.33892	0.000597095	476.603		6.9	0	138.05	103.85		0	0	0.0012	0.011	0.2296	0	4.182e-05	0.1114
2009	December	2	12	0.731	0	4884.62	0	1.2019	5.10806	4.95783	3.15498	13.2209	4200.63	10.2161	0.000213841	1055.87		19.1	0	149.75	116.95	0	0	0	0	0	0	0	4.94e-05	0
2009	December	3	12	0.68	0	1315.79	210.526	0.448971	1.68364	2.58158	0.448971	5.49989	1187.53	3.59177	0.00068656	93.8349		7.9	0	136.65	74.95	0	0	0	0	0	0	0.0032	4.324e-05	0
2009	December	4	8	0.948	0	1236.84	657.895	0.514039	2.95572	2.31317	0	1.2851	1572.96	4.11231	0.000453207	94.1976		3.8	0	523.15	382.65	0	0	0	0	0.0046	0	0.004	4.318e-05	0
2009	December	5	7	0.319	0	1513.51	702.703	0.790861	5.76199	2.71153	1.1298	9.03842	2460.71	3.61537	0.000405214	295.669		13	0	158.35	134.65	0	0	0	0	0	0.1492	0.0052	4.458e-05	0.0444
2009	December	6	15	2.369	0	1181.82	545.455	0	2.80896	2.14016	0	3.87904	1396.46	2.80896	0.000520059	136.034		17.5	0	137.15	41.75	0	0	0	0	0.0024	0.0878	0.006	4.348e-05	0.0692
2009	December	10	10	0.155	0	9066.67	2000	0.902159	5.41296	2.61626	1.89453	10.7357	3177.41	4.78144	0.000181733	547.881		25.5	0	105.25	97.75	0	0	0	0	0	0.0088	0.0064	4.46e-05	0.0594
2009	December	11	17	2.76	0	7791.67	4916.67	1.24976	7.39442	3.43684	3.22855	18.2257	4836.57	18.6423	0.000107515	865.043		19.9	0	141.75	127.25	0	0	0	0	0	0.0862	0.0074	4.362e-05	0.0638
2009	December	12	6	0.052	0	4361.11	1833.33	0.499717	2.19876	2.2987	0	12.5929	1350.24	3.19819	0.000168871	204.285		16	0	178.844	135.744	0	0	0	0	0.0034	0.0098	0.0074	4.328e-05	0.0638
2009	December	13	11	0.525	0	1900	475	0.225125	1.12562	1.57587	0	5.06531	651.286	1.68844	0.000165777	72.2651		17.2	0	94.95	83.15	0	0	0	0	0	0.0264	0.008	4.386e-05	0.0654
2009	December	14	6	0.206	0	3972.22	1722.22	1.19836	8.68809	10.186	2.89603	18.974	4139.33	11.684	7.91481e-05	4346.04		10.7	0	159.35	124.85	0	0	0	0	0.0008	0	0.0084	4.362e-05	0.044
2009	December	15	6	0.206	0	6000	1757.58	1.55925	10.1351	3.50831	4.58029	18.9059	5616.22	15.3976	0.000144163	6048.91		10.4	0	127.55	84.85	0	0	0	0	0.0044	0	0.0082	4.192e-05	0.0714
2009	December	16	9	0.525	0	3444.44	1138.89	1.76614	10.8912	3.6304	5.00407	22.7636	6539.63	14.4235	0.000123556	5079.62		9.9	0	38.9536	32.3536	0	0	0	0	0.0052	0.056	0.0094	4.396e-05	0.1536
2009	December	17	18	2.812	0	3194.44	944.444	2.06989	10.2345	8.39455	4.94474	28.7485	6997.38	17.2491	8.42458e-05	4554.91		11.6	0	192.55	163.15	0	0	0	0	0.0022	0.0222	0.0096	4.318e-05	0.1086
2009	December	18	14	2.307	0	37772.7	28636.4	3.44629	22.698	13.7852	12.1214	78.7893	11051.9	30.4224	1.47074e-05	10216.5		15	0	123.096	100.596	0	0	0	0		0.0104	0.0102	5.542e-05	0.0828
2009	December	19	22	2.863	0	25850	15650	2.49409	22.5553	4.98818	9.32573	40.2308	9107.77	34.0498	4.01627e-05	15018.8		9	0	186.05	155.85	0	0.001	0	0	0.0026	0.0218	0.0108	9.058e-05	0.1274
2009	December	20	12.9	1.761	0	26473.7	17684.2	2.25703	5.86827	6.43253	3.04699	11.9623	6140.25	12.9779	0.000294687	3431.81		14.6	0	209.35	138.45	0	0.0014	0	0.0032	0.0036	0.3074	0.0118	0.0001005	0.6824
2010	March	1	3	0.453	0	1674.81	404.745	1.95394	14.9337	3.76832	8.09491	27.2156	9531.05	19.2603	1.87284e-05	4321	0	116.5	0	9	0.133333	0	0.000519481	0	0	0.00623377	0.579221	0	5.94667e-08	0.58961
2010	March	2	4	0.721	0	1726.23	445.044	1.21376	6.20364	3.37154	1.21376	1.34862	5731.63	16.1834	1.14532e-05	1248.15	0	143.5	0	8.13333	1.06667	0	0.0008	0	0.00293333	0	0.685867	0.00186667	2.49351e-08	0.592533
2010	March	3	14	0.391	0	1675.45	594.906	0.607047	3.27805	1.57832	0.728456	1.45691	2570.24	8.37724	3.8497e-05	733.677	3	143.5	0	5.86667	0.8	0	0	0	0	0	0.00207792	0.00025974	0	0
2010	March	4	4	0.278	0	1156.74	481.974	0.722961	6.86813	2.53036	1.44592	5.06073	3325.62	10.6034	4.61299e-05	1574.85	3	119.5	0	4.2	1.06667	0	0	0	0	0	0.336579	0.00131579	0	0.214211
2010	March	5	3	0.278	0	1055.77	422.308	1.05577	9.89785	2.37548	1.8476	7.12645	5038.67	11.2176	9.32535e-05	1027.66	0	112	0	3.6	1.46667	0	0	0	0	0	0.167895	0.00184211	0	0.159474
2010	March	6	4	1.051	0	1369.9	512.111	0.640139	5.5052	3.32872	0.768167	2.56056	3141.8	8.19378	0.000114466	566.523	0	116	0	3.4	0.666667	0	0.00105263	0	0.127895	0.00105263	0.24	0.00289474	1.00775e-08	1.25447
2010	March	7	1	0.165	0	831.555	831.555	0	11.8114	1.68735	1.16816	4.02367	2041.69	7.13878	0.000132332	1086.52	14	133	0	3.66667	0.933333	0	0.000533333	0	0	0.000533333	0.4904	0.0032	0	0.380533
2010	March	8	3	0.278	0	1287.86	463.631	0	4.37873	0.901504	1.03029	2.06058	1826.19	6.5681	0.000111119	1127.65	17	143	0	3.46667	2.66667	0	0.00184211	0	0.00236842	0.00657895	1.71632	0.00552632	0	0.609737
2010	March	9	4	0.453	0	672.713	668.779	0.509827	9.94162	9.30434	1.65694	6.88266	3248.87	9.04943	0.00043411	1687.53	14	122	0	4.53333	4.26667	0	0	0	0.00131579	0.000789474	0.23	0.00263158	0	0.154737
2010	March	10	3	0.391	0	2024.13	1449.71	1.23089	15.4545	3.1456	5.8809	19.9677	7006.48	18.3265	0.000145308	6003.99	0	110.5	0	4.66667	6.26667	0	0	0	0	0	0.0705263	0.00315789	0	0.101842
2010	March	11	5.1	1.885	0	1113.83	590.332	0.445534	3.56427	2.0049	1.00245	3.00735	2011.58	10.3587	0.00121267	908.443	3	117.5	0	0.533333	0.266667	0	0	0	0	0	0.134286	0.00337662	1.7027e-08	0.135065
2010	March	12	14	1.555	0	34779.7	21861.5	28.155	366.015	43.0606	187.148	576.35	155532	957.271	0.00844651	207022	0	108	0	0.533333	0.266667	0	0.000789474	0	0.101579	0.0434211	0.110789	0.00447368	0	1.85474
2010	March	13	4	0.556	0	1593.93	701.992	0.991048	13.8747	2.80797	5.69852	21.5553	5724.13	20.8946	0.000138555	5824.06	4	116.5	0	1	1.2	0	0.000533333	0	0.0405333	0.00133333	0.226667	0.0048	0	0.6704
2010	March	14	5	0.669	0	2416.73	818.785	0	8.45197	1.58474	1.0565	5.5466	2066.77	6.73516	0.00204969	663.876	0	105.5	0	0.133333	0.8	0	0.00131579	0	0.143421	0	0.294474	0.005	3.41837e-08	1.53447
2010	March	15	5	2.215	0	2934.75	1150.88	1.00702	14.2421	8.77546	4.74738	38.9861	6578.72	16.8316	0.00129078	4176.26	12	107.5	0	0.2	1.46667	0	0.000526316	0	0	0	0.268947	0.00473684	5.5814e-09	0.333421
2010	March	16	12	2.441	0	4305.83	2474.07	4.04415	48.054	10.2293	20.9344	90.8745	23955.7	65.8959	0.00234841	23812.9	13	103.5	0	0.133333	0.8	0	0	0	0.0612987	0.00233766	0.0875325	0.00441558	0	0.668571
2010	March	17	9	1.823	0	3658.23	1997.31	3.99462	41.2076	12.8248	21.0243	89.5635	23231.9	59.9193	0.00579233	16399	23	102	0	0.333333	1.06667	0	0	0	0	0	0.0584211	0.00447368	0	0.0776316
2010	March	18	16	1.864	0	22223.4	14245.8	3.88521	53.8748	14.2458	24.6063	126.917	23010.8	69.9337	0.000895855	22109.4	21	105	0	1.53333	0.533333	0	0	0	0	0	0.0502632	0.00421053	2.05128e-08	0.0665789
2010	March	19	3	0.443	0	1331.32	447.701	2.23851	6.47989	11.3104	6.83334	12.4885	10513.9	16.8477	0.000454399	2136.01	0	101	0	0.266667	0.933333	0	0	0	0	0.00106667	0.0248	0.00426667	2.09184e-08	0.0496
2010	March	20			0	1326.75	1707.83	1.41143	6.49259	7.05716	3.66972	13.2675	7601.98	17.2195	6.4449e-06	3178.55	0	115	0	0.4	1.06667	0	0.000526316	0	0.00263158	0.00236842	0.522368	0.00578947	1.42857e-08	0.550526
2010	June	1	2	0.577	0	393.015	107.49	1.72463	7.95982	4.24523	2.65327	8.7558	6902.49	19.7669	0.000489529	1351.84	5	108	0	5.53333	2.53333	0	0.0022	0	0.0776	0.0088	0.624	0.0042	1.02e-08	1.1882
2010	June	2	9	0.474	0	1558.8	1060.05	6.32998	38.5553	10.6459	33.3763	88.9074	28177	62.4366	0.01022	15882.5	169	91.5	0	4.33333	2.46667	0	0.00146751	0.00230608	0.242348	0.0213836	0.184696	0.00398323	6.8e-09	1.85409
2010	June	3	8	0.237	0	648.836	380.695	1.16132	6.06469	2.70976	11.4842	5.41951	4291.74	14.7101	0.000743247	958.608	31	90	0	5.86667	3.2	0	0	0	0.0196	0.0122	0.076	0.0032	8e-09	0.0388
2010	June	4	2	0.185	0	487.826	284.637	1.19204	8.74161	2.38407	4.23835	9.5363	4680.73	15.7614	0.000826479	1966.86	11	78.5	0	4.53333	3.6	0	0	0.0004	0	0.014	0.0694	0.0036	0	0.0074
2010	June	5	4.1	1.37	0	382.753	167.037	0.986661	3.94664	2.46665	0.986661	4.31664	3628.45	12.0866	0.000282432	920.308	20	95	0	3.6	3.26667	0	0	0	0.00357942	0.0199105	0.101342	0.0049217	7e-09	0.035123
2010	June	6	4	0.134	0	342.734	328.731	0.863838	6.76673	2.87946	1.15178	7.63057	3354.57	11.5178	0.00206601	929.633	16	94	0	5.2	4.26667	0	0	0.0012	0.0014	0.0136	0.0358	0.005	0	0.019
2010	June	7	2	0.639	0	318.408	236.144	0.593655	2.84954	10.3296	0.712386	5.93655	2349.69	7.83624	0.00383501	595.08	15	99.5	0	3	2.86667	0	0	0	0.00125786	0.0178197	0.148847	0.00607966	0	0.0381551
2010	June	8	4	0.793	0	403.474	400.202	0	3.47544	0	3.1279	6.37164	1512.97	6.95088	0.000603568	575.649	18	127	0	3.26667	2.66667	0	0.00193548	0	0.00322581	0.0103226	1.01849	0.0088172	0	0.518495
2010	June	9	4	0.69	0	374.097	358.055	1.21744	10.01	2.57015	4.05812	16.9089	4917.09	18.1263	0.00291373	5237.69	5	98.5	0	5.33333	3	0	0	0	0.001	0.0274	0.047	0.0062	0	0.0334
2010	June	10	5	2.008	0	491.971	340.074	0.80778	7.00076	1.75019	1.48093	7.13539	2901.28	13.5976	0.000982799	1895.59	10	95	0	5.93333	3.4	0	0	0	0.0012	0.0034	0.1172	0.007	0	0.1098
2010	June	11	3	1.586	0	793.115	618.968	1.27256	13.4325	2.8279	5.51441	21.3507	6089.89	18.0986	0.00257056	5552.58	45	82.5	0	5.2	2.73333	0	0	0	0	0.0434	0.0812	0.007	0	0.077
2010	June	12	4	1.164	0	270.037	260.234	1.0502	7.48267	2.1004	1.31275	7.74522	4123.34	16.8032	0.000460775	1280.98	15	76	0	12.2667	3.4	0	0	0	0.00184758	0.00946882	0.136028	0.00900693	0	0.25843
2010	June	13	16	0.742	0	3794.1	2391.85	5.20485	46.8436	8.76606	27.6679	87.6606	24805.2	112.863	0.0134532	20531.7	378	82.5	0	4.93333	3.53333	0	0	0	0	0.0232653	0.0353061	0.00795918	0	0.104694
2010	June	14	4	1.957	0	223.813	223.564	1.18428	9.2111	6.97412	6.05301	29.6071	5764.83	22.8962	0.00294097	2989.66	63	131	0	4.4	4.26667	0	0.00122449	0	0.00265306	0.0136735	0.387755	0.00857143	0	0.41898
2010	June	15	3	2.276	0	717.072	603.46	0	3.0317	1.31813	0.659066	4.21802	1418.31	7.90879	0.00148158	667.238	53	82	0	3.33333	3.06667	0	0	0	0.00183673	0.0138776	0.347755	0.00897959	0	0.327347
2010	June	16	3	1.792	0	1940.15	781.722	3.1632	35.7579	13.6155	13.3405	69.3153	15362.2	35.3453	0.00826833	8988.99	108	93	0	3.06667	0	0	0	0	0	0.0174194	0.209247	0.00924731	0	0.246022
2010	June	17	20	0.639	0	3542.98	1590.92	3.67353	31.9315	11.5858	14.129	62.7326	17067.8	52.5598	0.00769181	12560.7	415	98	0	3.6	0	0	0	0	0	0.0602	0.0784	0.0086	0	0.1136
2010	June	18	7	1.061	0	1544.88	1064.54	2.04051	17.2659	5.80761	8.16204	30.6077	8865.24	28.7241	0.00236071	8377.08	71	85	0	3.6	2.73333	0	0	0	0	0.0161702	0.02	0.00914894	0	0.0946809
2010	June	19	23	0.587	0	34712.9	29602.2	4.56983	50.8774	14.3188	21.9352	116.988	20143.8	78.6011	0.0395138	30861.6	494	97	0	5.06667	4.86667	0	0	0	0	0.0314	0.0252	0.0086	0	0.0804
2010	June	20	6	0.69	0	265.867	219.836	1.68483	4.57312	4.81381	2.52725	10.109	6432.45	11.3125	0.00133944	1149.06	20	93	0	2	0	0	0	0	0	0.0072	0.0568	0.0088	0	0.097
2010	September	1	2	0.474	0	725.851	468.779	0.897367	4.26249	0	0	3.81381	3765.58	12.5631	0.00541867	791.029	5	79	0	15.8	5.93333	0	0.0002	0	0	0.0012	0.075	0.0016	0	0.0644
2010	September	2	4	0.954	0	904.368	882.488	2.70484	17.1307	0	10.9696	53.4958	13590.3	27.7998	0.0315583	5950.65	46	82.5	0	6.8	6.33333	0	0.0004	0	0.0006	0.0078	0.1372	0	0	0.1134
2010	September	3	2	0.371	0	582.115	582	0	4.70288	2.04997	0	0.602933	2119.91	7.59695	0.00640988	356.936	14	88.5	0	18.8	6.73333	0	0	0	0	0.005	0.0578	0.0024	0	0.0456
2010	September	4	2	0.474	0	997.76	643.293	0.84651	22.4325	0	0.56434	4.37364	4408.91	19.1876	0.00724347	1054.33	10	86	0	7.8	5.86667	0	0.0006	0	0.0508	0.0248	0.053	0.0026	0	0.817
2010	September	5	2	0.536	0	855.283	583.147	0.263298	2.50133	1.71144	0	0	1612.7	8.82049	0.00808038	372.699	0	87.5	0	7.86667	6.26667	0.0002	0.0008	0	0.1362	0.0074	0.0624	0.0028	0	1.0434
2010	September	6	3	0.639	0	880.714	621.908	0.488904	6.1113	2.56674	0	3.789	2629.08	10.0225	0.0158222	971.941	0	85.5	0	7.6	5.93333	0	0	0	0	0.0156	0.0522	0.003	0	0.126
2010	September	7	4	0.793	0	703.155	460.688	0.419454	1.9924	2.72645	0	6.81612	2166.48	7.23557	0.034277	483.945	16	84.5	0	7.8	6.4	0	0	0	0	0.0152	0.0348	0.003	8e-09	0.0762
2010	September	8	2	0.422	0	674.75	506.062	0.229541	2.98403	2.06587	0	3.21357	1560.88	7.11576	0.00389932	801.671	13	183	0	7.93333	6.4	0	0.00300926	0	0.00277778	0.0275463	1.81597	0.00833333	4.42105e-09	1.21505
2010	September	9	4	0.845	0	1624.45	594.017	0.23489	4.46291	1.64423	0	5.7548	1780.46	8.45603	0.00671882	1254.31	41	90	0	12	7.46667	0	0	0	0	0.0054	0.034	0.0034	0	0.0696
2010	September	10	2	0.587	0	3377.23	1007.72	1.0962	14.7987	0	5.20695	32.0638	6970.46	20.2797	0.0274561	5583.77	27	85.5	0	6.6	6.46667	0	0	0.0008	0	0	0	0	7.34694e-09	0.0908
2010	September	11	2	0.474	0	1332.29	771.618	0.24853	2.98236	0	1.11839	4.34928	1947.24	10.314	0.00249031	709.181	21	71	0	8.66667	8.53333	0	0.0002	0	0	0.0054	0.0386	0.0036	0	0.08
2010	September	12	8	1.38	0	3147.92	1340.2	1.98556	23.2158	5.80396	14.0517	57.5814	12055.4	53.6102	0.0566651	9277.17	61	90.5	0	7.73333	7.73333	0	0	0	0	0.0058	0.0384	0.004	2.44e-08	0.0856
2010	September	13	6	1.329	0	2513.4	1272.03	1.66884	21.973	5.42372	13.2116	46.1711	10673.6	52.8465	0.0406034	9186.94	44	89.5	0	8.46667	7.6	0	0	0	0.001	0.0048	0.2026	0.0046	0	0.207
2010	September	14	2	0.422	0	4152.15	1283.23	0.830663	11.3919	4.74665	6.17064	31.9212	5709.03	20.8852	0.0189481	4082.12	139	80.5	0	6.26667	4.4	0	0.0002	0	0	0.002	0.0488	0	3.38e-08	0.0944
2010	September	15	8	1.432	0	2988.49	1159.6	0	2.44386	0	0	3.6658	1309.5	7.02611	0.00709228	411.893	0	88.5	0	6.86667	4.46667	0	0	0	0	0.004	0.0394	0.0042	0	0.0668
2010	September	16	4	1.164	0	4635.48	1578.64	1.66221	20.2487	12.6932	8.00882	79.3326	10709.1	29.0131	0.129225	7331.84	213	94	0	6.73333	5.66667	0	0.0018	0.0016	0.002	0.0112	0.9468	0.0068	8.64e-08	0.689
2010	September	17	2	0.474	0	5366.12	1957.91	3.94189	44.0564	14.6082	22.0282	121.967	24346.9	62.1427	0.106379	18538.5	55	89.5	0	6.2	5.2	0	0	0.0006	0.0004	0.004	0.0626	0.0046	2e-10	0.0782
2010	September	18	6	1.545	0	3007.74	1134.23	1.69719	18.2447	9.47595	8.62736	64.493	10320.3	32.2465	0.0522144	7685.42	81	85.5	0	7.06667	5.4	0	0	0	0	0.005	0.0216	0.0044	0	0.082
2010	September	19	16	2.225	0	27510.3	22312.5	4.4325	49.4963	22.9013	25.3638	210.051	23758.2	74.1213	0.869421	18084.6	152	85.5	0	6.46667	6.4	0	0	0	0	0.0064	0.0262	0.0042	9.6e-09	0.0664
2010	September	20	5	1.751	0	1325.02	394.079	2.65986	7.31463	7.64711	4.54393	19.284	12501.4	19.284	0.0136743	1153.72	61	84	0	10.8222	6.2	0	0	0.0012	0	0.0072	0.0314	0.0046	0	0.0722
2011	January	1	8	1.215	0	1062.49	919.23	1.15971	4.7677	3.47914	2.19057	5.41199	4057.7	12.4991	4.31138e-06	931.12	0	118.5	0	6.2	3.93333	0	0.000879121	0	0.00527473	0.00461538	0.70967	0.00241758	2.1252e-06	0.589231
2011	January	2	4	0.721	0	1612.94	1409.2	17.087	91.968	2.51279	80.9117	217.607	67644.2	143.229	3.86615e-05	41204.7	0	87	0	6	3.06667	0	0	0	0.00121359	0.00145631	0.048301	0.000728155	4.58e-07	0
2011	January	3	4	0.669	0	1144.78	883.472	0.712289	2.58205	2.13687	0.890361	3.11626	2261.52	5.60927	6.7817e-06	544.545	0	84.5	0	5.73333	4.06667	0	0	0	0.0017316	0.0012987	0.0391775	0.0012987	4.15e-07	0.0677489
2011	January	4	4	0.783	0	1184.5	966.939	0.621922	2.48769	2.93192	1.06615	2.75422	1940.4	5.77499	1.63497e-06	502.157	0	99	0	5.06667	3	0.000210526	0	0	0.000631579	0.00210526	0.0149474	0.00168421	2.068e-07	0
2011	January	5	10	1.823	0	1363.44	994.175	0.53263	3.06262	5.72578	1.19842	2.52999	1684.44	6.65788	4.72084e-06	515.586	0	81	0	5.86667	4.33333	0	0	0	0.000879121	0.00175824	0.0285714	0.00241758	2.934e-07	0.0228571
2011	January	6	3	0.443	0	1202.73	1094.49	0.554829	2.86662	3.60639	1.2946	3.42145	1607.16	5.08593	4.77171e-06	496.295	0	69.5	0	4.93333	3.73333	0	0	0	0.0012	0.003	0.072	0.0026	1.1936e-06	0.066
2011	January	7	7.3	0.999	0	1317.95	1091.21	0.495585	3.0974	3.59299	1.23896	7.55767	1479.32	4.08857	1.76731e-05	403.901	0	93.5	0	4.93333	3.33333	0	0	0	0.000842105	0.00294737	0.122947	0.00294737	5.02e-07	0.0875789
2011	January	8	12	2.101	0	1283.4	984.352	5.19733	9.49078	50.7305	6.66614	11.1856	18676.5	13.3323	2.27097e-05	1935.44	0	95	0	5.06667	4	0	0	0	0.00209205	0.00271967	0.0864017	0.0039749	1.2488e-06	0.180962
2011	January	9	3	0.608	0	2800.45	2048.48	2.23784	14.2973	2.48649	11.4379	30.8325	8221.59	12.5568	2.59304e-05	3946.06	0	104.5	0	4.26667	3.93333	0	0.000434783	0	0.0026087	0.00434783	0.156957	0.00434783	4.842e-07	0.223913
2011	January	10	4.9	0.608	0	1355.73	1049.21	0.769478	4.06724	3.40769	1.75881	5.16649	2239.18	10.6628	1.609e-05	1069.02	0	95	0	4.86667	4.2	0	0.00043956	0	0.0021978	0.00153846	0.12967	0.00483516	3.292e-07	0.197143
2011	January	11	13	2.215	0.09	5390.7	4161.24	4.78831	37.6224	2.28015	33.2901	77.297	20063	95.9942	0.000118887	15942.8	0	88	0	7.13333	4.46667	0	0.000666667	0	0.0364444	0.00577778	0.0586667	0.00488889	3.968e-07	0.364
2011	January	12	4.9	0.721	0.02	2499.93	1794.07	2.39563	12.9582	1.52449	9.14694	34.1921	8227.89	17.6405	2.60276e-05	3568.39	0	77.5	0	6.13333	3.73333	0	0	0	0.0068	0.0024	0.063	0.0042	2.032e-07	0.0742
2011	January	13	1.9	0.278	0	1422.69	887.757	0.362994	2.26871	4.35592	1.08898	3.44844	1152.5	2.54096	2.98583e-06	645.856	0	80	0	11.4667	4.26667	0	0	0	0.00336842	0.00357895	0.0538947	0.00505263	2.994e-07	0.115158
2011	January	14	3	0.773	0	3864.91	2775.47	2.16778	17.4627	2.40864	10.7185	55.5193	8619.33	19.3896	3.2438e-05	7458.37	38	80.5	0	20.7333	4	0	0	0	0.00252874	0.00344828	0.102299	0.00528736	7.972e-07	0.147816
2011	January	15	3.9	0.608	0	1416.45	1003.32	1.16004	6.18689	2.19119	3.60902	10.5693	2974.86	4.25348	4.47656e-06	1213.66	0	80	0	6.53333	3.86667	0	0	0	0.00359281	0.00419162	0.0556886	0.0143713	2.276e-07	0.195808
2011	January	16	2.9	0.329	0	1721.75	1104.79	1.95969	10.4517	0.979846	8.60087	28.7421	8376.59	14.3711	9.34343e-06	3940.07	5	66	0	8.66667	4.06667	0	0.000223214	0	0.00111607	0.00178571	0.0223214	0.00535714	2.78e-08	0.0564732
2011	January	17	7.9	1.164	0.02	2487.92	1729.41	2.86313	12.7539	5.8564	14.1855	48.6732	11516.3	21.8639	4.32254e-05	5014.38	17	52	0	4.4	3.06667	0	0.000210526	0	0.000842105	0.00105263	0.0391579	0.00442105	1.08e-07	0.04
2011	January	18	8	1.164	0.03	3919.27	2777.43	2.75233	22.0186	0.97141	16.1902	50.8371	12158.8	33.3517	3.61772e-05	9184.68	374	81	0	3.4	2.86667	0	0	0	0	0.00188235	0.0209412	0.00611765	3.2e-07	0.0597647
2011	January	19	15.9	2.379	2.77	31353.1	25625.4	5.79147	42.4708	3.37836	30.4052	114.623	21421.2	55.7429	0.000207875	20359.4	94	87.5	0	3.6	3.2	0	0	0	0	0.000898876	0.0386517	0.00674157	4.432e-07	0.0961798
2011	January	20	4	0.721	0	1248.49	746.758	0.954446	4.42516	1.38828	1.99566	6.24728	2314.1	6.68112	2.10793e-06	1181.78	0	101	0	3.93333	3.53333	0	0.000430108	0	0.00150538	0.00129032	0.158925	0.00752688	5.316e-07	0.178925
2011	March	1	7	0.639	0	714.721	331.835	1.0734	4.65141	4.05508	2.02754	2.86241	4315.08	13.4772	0.000698624	743.272	0	133.5	0	18.6	9.46667	0.000625	0.00354167	0	0.00395833	0.014375	3.19583	0.00666667	1.27932e-05	1.17437
2011	March	2	15	0.484	0	1128	563.999	4.31592	24.0073	9.8457	42.0802	48.1495	19435.1	40.3269	0.0121019	10721	8	68	0	20.4	9.2	0	0	0	0	0.00155556	0.0282222	0.000666667	8.15871e-07	0
2011	March	3	7	0.371	0	922.476	454.92	0.805297	3.82516	0	2.61721	4.52979	2423.94	8.05297	0.00090893	537.636	0	56.5	0	7.06667	6.93333	0	0.0004	0	0.0014	0.0012	0.2736	0	0	0.2164
2011	March	4	5	0.484	0	1140.99	288.129	0.831149	4.74942	0	1.89977	3.3246	3375.65	10.6862	0.00145262	711.107	0	76.5	0	4	0	0	0	0	0.00106383	0.000851064	0.159362	0.00148936	1.29947e-06	0.179362
2011	March	5	6	0.587	0	971.443	359.301	1.31829	12.344	0	3.59535	9.82729	5893.98	14.0219	0.00313219	1806.06	5	74.5	0	5.86667	5.46667	0	0	0	0.00172786	0.00323974	0.237797	0.00194384	2.69573e-06	0.242765
2011	March	6	8	0.216	0	804.622	272.334	0.82898	4.87026	3.83403	2.69418	4.1449	2887.96	9.32602	0.00208596	702.975	0	76	0	10.0667	8.26667	0	0	0	0.000228311	0.00844749	0.0819635	0.00159817	1.85998e-06	0.0719178
2011	March	7	8.9	0.639	0	1121.4	482.464	0.454799	6.36719	8.75489	3.41099	4.88909	2205.78	7.84529	0.00428404	1226.82	27	95.5	0	3.46667	0	0	0.000490196	0	0	0	0.222549	0	4.9841e-06	0.1125
2011	March	8	8	0.052	0	1411.15	1058.37	1.22648	9.03138	4.23694	10.0349	14.7178	5668.58	13.0453	0.00415434	2993.73	0	144	0	2	0	0	0.00136364	0	0	0.00568182	0.715682	0.00409091	3.8363e-06	0.568864
2011	March	9	10.9	0.855	0	850.361	539.912	1.60386	9.51625	5.98775	12.8309	19.1394	6297.83	12.724	0.0072988	3237.66	22	58.5	0	1.86667	0	0	0.0002	0	0	0.0104	0.0756	0.0022	5.32755e-07	0.1188
2011	March	10	4.9	1.071	0	970.379	412.69	0.598927	5.03099	0	4.0727	5.7497	2777.82	8.02562	0.00243435	1038.66	6	62	0	2.13333	0	0	0	0	0.000847458	0.00169492	0.0993644	0.00275424	9.68969e-07	0.126271
2011	March	11	8.9	2.575	0	3335.63	1228.92	1.44967	12.824	3.90295	10.4822	16.7269	6758.8	16.7269	0.0075488	4763.83	12	64.5	0	9.2	3.46667	0	0.000909091	0	0	0.00477273	0.109773	0.00295455	1.05619e-06	0.103182
2011	March	12	9	1.452	0	1923.12	713.416	0.76664	4.59984	3.52654	3.21989	5.36648	3052.76	14.2595	0.00380524	1188.29	5	58	0	7	3.26667	0	0	0	0	0.00417582	0.18022	0.00351648	2.66847e-06	0.16022
2011	March	13	11.9	1.123	0.18	1909.18	938.411	2.38123	16.5552	6.00978	19.39	31.0694	10568.1	53.4077	0.0208644	4954.1	29	61	0	5.53333	3.33333	0	0	0	0	0.00273973	0.0310502	0.00342466	7.06146e-07	0.0732877
2011	March	14	14	1.823	0.16	4861.03	2459.11	2.02805	14.4667	0	10.9515	26.635	9307.39	35.4232	0.0153781	3970.92	0	47.5	0	6.53333	3.66667	0	0.0008	0	0.002	0.0034	0.3362	0.0036	2.1393e-06	0.3612
2011	March	15	11.9	2.142	0	3677.98	1689.48	2.56166	17.4796	11.0001	14.7672	32.3975	11058.9	19.1371	0.338335	4687.85	31	53	0	7.4	3.4	0	0	0	0	0.00409091	0.172727	0.00340909	1.0335e-06	0.095
2011	March	16	5	1.669	0	4488.24	1982.53	0.944512	8.02835	0	5.54901	18.2999	4894.94	10.0354	0.0168103	2233.77	5	55.5	0	6.06667	3.2	0	0	0	0	0.00491803	0.166803	0.00327869	1.7175e-06	0.113525
2011	March	17	21	0.639	0.01	7076.5	3335.62	7.47617	43.0627	21.8304	46.6513	100.779	3379.23	51.7351	0.0766251	13929.6	90	51.5	0	6	3.2	0	0	0	0.00102041	0.000816327	0.0920408	0.00346939	1.1063e-06	0.154898
2011	March	18	9	1.823	0.13	3741.92	2192.53	2.32225	16.9524	16.488	16.2558	33.6726	10653.3	25.8931	0.0280561	6427.99	469	68.5	0	5.13333	3	0	0	0	0.0014	0.003	0.1864	0.0028	4.5117e-06	0.2244
2011	March	19	15.9	1.391	2.13	23347.9	17547.5	5.22544	45.9838	42.0648	36.0555	120.185	22600	59.8312	0.367554	17795.2	253	51	0	5.66667	3.46667	0	0.0004	0	0.0012	0.002	0.1752	0.0034	2.4693e-06	0.2202
2011	March	20	8	0.855	0	830.867	59.3476	1.40916	3.75776	6.22379	3.5229	7.28066	5339.55	9.27698	0.00544836	1721.52	0	55	0	5.86667	3	0	0	0	0	0.00285714	0.0569048	0.00380952	1.0457e-06	0.109048
2011	July	1	6	0.69		1392.04		1.70534	14.4954	0	8.28309	19.0024	8523.05	17.297	0.00616294	3475.24	10	72.6087	0	4.2	3.4	0	0	0	0.000444444	0.00133333	0.0624444	0	0	0.0786667
2011	July	2	5.1	0.474		3919.47	1726.01	4.19	29.0196	6.51778	22.0363	42.3656	20810.3	47.7971	0.0160619	12450.5	50	56.9565	0	5	5	0	0.000888889	0	0.102	0.00355556	0.0984444	0.00244444	0	0.822
2011	July	3	4	0.896		1596.22	1287.7	0.575824	2.87912	1.38198	1.84264	1.9578	2710.98	10.48	0.00110811	595.402	10	52.6087	0	4.13333	4	0	0	0	0.00866667	0.00222222	0.0964444	0.00244444	1.13333e-05	0.102222
2011	July	4	6	1.215		3020.06	2373.98	1.08588	8.68707	2.03603	4.47927	7.46545	5404.99	19.003	0.00416135	1865.01	16	55.6522	0	4.4	3.93333	0	0.000666667	0	0.0693333	0.00577778	0.133111	0.00311111	4.93333e-05	0.712667
2011	July	5	9.9	0.999		1652.96	1449.73	0.531539	4.57123	2.33877	1.70092	2.65769	2431.26	10.4182	0.00231728	769.562	19	53.0435	0	3.53333	3.33333	0	0.000444444	0	0.00755556	0.00377778	0.0346667	0.00355556	9.04444e-05	0.0613333
2011	July	6	7	0.69		1474.85	1433.1	0.585456	4.91783	2.6931	2.10764	3.39564	2840.63	10.0698	0.00272372	1176.77	< 1	58.6957	0	3.73333	0	0	0	0	0.00555556	0.00244444	0.0791111	0.00355556	0.00486744	0.0764444
2011	July	7	3	0.268		2195.42	1792.93	0.876606	10.8699	5.61028	6.48688	11.3959	5277.17	20.1619	0.00742323	3264.48	7	53.4783	0	8.4	5.33333	0	0	0	0	0.00311111	0.0448889	0.00444444	0.0015	0.0782222
2011	July	8	6	0.69		1168.19	1029.4	0	4.69378	1.78811	1.45284	1.34108	1380.2	8.27	0.00169165	789.673	10	60	0	3.4	2.93333	0	0.002	0.00755556	0	0.002	0.0188889	0.00466667	0.000708667	0.0517778
2011	July	9	3	0.216		1606.02	1250.7	0.451853	6.55187	2.71112	3.50186	6.66483	2953.99	12.313	0.00396637	2730.32	16	79.5652	0	6.6	3.53333	0	0	0	0	0.00355556	0.0157778	0.00444444	0.000752667	0.0613333
2011	July	10	4	0.319		1569.23	1279.12	0.912139	8.33956	3.77886	4.30008	4.82131	4290.96	19.6761	0.00255471	1082.45	6	57.3913	0	3.8	3.33333	0	0	0	0	0.00377778	0.0135556	0.00466667	0.000603111	0.0606667
2011	July	11	5	0.639		1908.37	1970.94	1.53348	18.7085	3.22032	9.66095	19.9353	8654.98	23.4623	0.0140657	6790.27	6	70.4348	0	3.73333	0	0	0	0	0.000444444	0.00288889	0.0282222	0.00511111	0.000692889	0.0644444
2011	July	12	8	1.112		1916.94	1631.08	1.87044	18.9921	4.60416	11.3665	22.3014	10222.7	24.6035	0.0172544	6140.79	42	49.5652	0	4.2	0	0	0	0	0.000444444	0.00288889	0.0386667	0.00533333	0.000828889	0.0997778
2011	July	13	13	1.421		3156.27	2654.98	2.63439	28.4844	5.92738	20.7458	36.0582	14877.7	85.947	0.0405198	11247.2	34	45.6522	0	7.8	6.46667	0	0.000222222	0	0.000222222	0.00266667	0.03	0.006	0.00103622	0
2011	July	14	8	1.318		2738.01	2190.41	3.47293	35.3081	8.48938	24.6964	46.4987	19467.7	57.6892	0.0331011	12097.4	21	54.7826	0	9.66667	6.4	0	0	0	0	0.00177778	0.028	0.006	0.000891556	0.0744444
2011	July	15	5	0.793		2757.23	2075.5	1.35679	17.1449	5.05712	8.75745	23.4354	8595.87	24.1755	0.0227288	5837.89	94	57.3913	0	4.2	0	0	0	0	0	0.000666667	0.0426667	0	0.00101	0.105333
2011	July	16	15	1.535		2490.31	1778.79	1.71612	18.2644	5.63868	8.5806	28.8063	9794.14	25.3741	0.0372807	6349.64	58	52.6087	0	4.46667	0	0	0	0	0	0.00155556	0.0304444	0	0.000958222	0.0497778
2011	July	17	4	1.267		2461.24	2241.49	3.17411	37.8626	8.61545	24.2593	46.0246	18983.5	55.7737	0.0663806	16793.3	15	63.0435	0	4.26667	0	0	0.000222222	0	0	0.00288889	0.0542222	0.00622222	0.000817556	0.134889
2011	July	18	10.1	1.215		4741.97	4185.3	3.17876	32.5823	13.3111	20.6619	53.6416	18325.6	56.423	0.060352	12419	535	55.2174	0	4.6	0	0	0	0	0	0.00177778	0.0411111	0.00711111	0.000731778	0.102667
2011	July	19	19	1.638		26079.9	20586.6	5.3723	59.3395	24.1753	33.2106	111.597	29034.8	84.2474	0.426127	22900.6	89	55.6522	0	4.86667	0	0	0	0	0	0.00177778	0.0271111	0.00711111	0.000748222	0.107778
2011	July	20	5	0.793		1128.07	889.923	0.772451	7.85325	4.24848	4.89219	8.6257	4785.33	15.8352	0.0144461	3133.58	16	56.9565	0	6.26667	0	0	0.000888889	0	0	0.00777778	0.375333	0.00822222	0.00131867	0.300889
2011	October	1	5.9	0.731		2403.61	2058.54	1.59468	6.94824	4.67013	1.82249	9.90978	5777.29	16.858	6.55273e-05	1257.52	15	5.6	0	71	23.75	0	0	0	0.0011	0.0039	0.1247	0.0025	0	0.1081
2011	October	2	7	0.391		2365.49	2045.83	3.24439	21.7125	5.6153	14.7246	50.0385	13988.3	37.3105	0.000980051	10745.2	6	2	0	70.5	23.25	0	0	0	0.0006	0.0021	0.0325	0.0026	4.35e-06	0.0337
2011	October	3	5.9	0.505		1800.66	1716.63	0.6677	2.44823	0	1.22412	5.11904	2295.78	6.89957	5.28872e-05	421.43	21	1.6	0	64.8	23.25	0	0	0.0001	0	0.0012	0.0174	0.0033	3.95e-06	0.0401
2011	October	4	7	0.669		1664.5	1441.78	0.691237	4.14742	3.34098	1.61289	5.06907	2680.85	9.67731	6.12202e-05	657.597	19	2.6	0	51.55	23	0	0	0	0.0004	0.0009	0.0329	0.0037	0	0.0479
2011	October	5	10.9	0.948		2036.12	1741.03	0.74434	4.1683	4.31717	2.53076	5.95472	2609.66	10.4208	0.000120592	565.698	12	1.4	0	57.55	23.9	0	0	0	0.0006	0.001	0.0449	0.0039	3.15e-06	0.0515
2011	October	6	8	0.783		1865.97	1460.32	0.923436	8.57477	4.48526	4.0895	11.7408	3961.54	14.775	0.000152623	2473.49	54	1.2	0	63.5	23.6	0	0	0	0.0001	0.0011	0.0088	0.0038	6.95e-06	0.0388
2011	October	7	7	0.731		1560.24	1255.51	0.567598	2.83799	4.54078	1.36224	7.15174	2647.28	7.94637	0.000100799	508.795	20	1.2	0	87.35	23.15	0	0	0	0.0002	0.0019	0.0175	0.0041	0	0.0462
2011	October	8	1	0.113		1416.05	1130.56	0.466328	4.08037	2.79797	1.98189	7.57783	2444.72	8.04415	0.000124049	1166.99	25	4	0	59.9	23.7	0	0	0	0	0.0009	0.0957	0.0045	2.45e-06	0.0812
2011	October	9	5.9	0.556		1487.42	371.855	0.474484	4.38897	3.91449	1.89793	7.47312	1997.58	10.32	0.00014397	1497	10	3	0	55.95	23.05	0	0	0	0	0.0014	0.0062	0.0042	1.165e-05	0.041
2011	October	10	3	0.165		1761.05	778.435	0.645627	4.64852	2.84076	2.58251	10.9757	3517.38	9.81354	0.000363028	1073.29	21	2.8	0	97.15	22.95	0	0	0	0	0.0009	0.0299	0.0042	4.65e-06	0.0479
2011	October	11	3	0.196											0		21	2.8	0	68.45	22.85	0	0.0007	0.0005	0	0.001	0.0151	0.0044	1.5e-07	0.0526
2011	October	12	5	0.227		1848.69	1804.67	1.40626	12.9376	3.93752	8.29691	33.6095	7088.94	18.2813	0.000550932	4287.68	45	2.2	0	71	22.9	0	0	0.0006	0	0.0009	0.0201	0.0047	3.5e-07	0.0716
2011	October	13	4	0.227		5435.18	4661.49	2.69492	21.1744	6.15982	22.3294	55.8234	13201.3	73.5329	0.000897943	6485.14	158	4	0	52.1	23.2	0	0	0	0.0003	0.0001	0.0184	0.0048	0	0.0627
2011	October	14	9	0.948		5039.6	2806.14	3.41907	23.9335	8.27774	25.3731	65.3222	15027.7	35.4503	0.000850904	6057.15	70	2.2	0	65.25	22.85	0	0	0	0.0007	0.0023	0.0481	0.0049	2.55e-06	0.0858
2011	October	15	4	0.165		2490.39	1270.61	1.71206	13.5538	6.42022	11.5564	39.3773	8551.73	17.6913	0.00178914	3274.31	64	1.2	0	74.4	25.05	0	0	0	0	0.001	0.0375	0.005	0	0.0588
2011	October	16	9	0.608		2664.8	1234.22	2.50229	16.2053	12.0348	11.7965	64.2255	11770.3	22.5206	0	4875.89	30	2	0	52.35	22.45	0	0.0013	0.0059	0.0006	0.0028	0.0908	0.0053	2.55e-06	0.0894
2011	October	17	12	1.112		7057.1	4359.51	4.67415	41.0833	16.4825	29.0289	110.95	23439.6	58.3038	0.00791413	17906.9	190	1.2	0	80.4	22.5	0	0	0	0	0.0011	0.0122	0.005	0	0.0478
2011	October	18	2	0.278		1566.93	970.562	0.923924	7.78736	4.22365	5.14758	15.0468	4400.52	15.4427	0.00143878	2202.9	18	0.6	0	59.7	22.25	0	0.0001	0.0013	0.0011	0.0033	0.0135	0.0054	2.05e-06	0.056
2011	October	19	18	1.895		39062	35106	4.8097	50.2012	15.3309	29.76	147.898	23534.5	80.2619	0.0217494	23606.6	321	1.2	0	63.85	22.3	0	0	0	0.0008	0.0015	0.0288	0.0054	5.35e-06	0.0557
2011	October	20	2	0.391		2366.94	871.347	1.06243	4.15313	4.63606	3.57363	6.56775	5514.98	10.8175	0.00100853	1326.11	12	2	0	71.25	20.45	0	0	0.0023	0.0006	0.003	0.0793	0.0056	1.85e-06	0.1
2011	December	1	13	1.586		1243.08	1081.48	0.838251	3.832	0	1.1975	1.6765	2480.02	7.66401	0.0016765	360.807	5	24	0	15.6667	0.533333	0	0.000729167	0	0.00135417	0.00489583	0.491667	0.00291667	1.85e-06	0.230729
2011	December	2	12	1.699		1964.24	1365.76	3.05619	30.2345	0	12.2248	26.4142	16034.1	48.8991	0.0264142	14822.5	6	8	0	51.25	3.75	0	0	0	0	0.00168539	0.0242697	0.00258427	1.85e-06	0.0447191
2011	December	3	11	1.648		1399.85	1122.29	0.477964	2.27033	0	0.955928	0	1878.4	7.04997	0	433.155	0	7.5	0	26.6	1.2	0	0	0	0	0.00163265	0.0406122	0	1.85e-06	0.0356122
2011	December	4	5	0.412		2325.54	1157.15	0.460185	1.84074	0.00172569	0.690277	0	1815.43	7.24791	0	376.661	0	8.5	0	32.3333	1.13333	0	0	0	0	0.00175258	0.0628866	0	1.85e-06	0.0471134
2011	December	5	15	1.864		2161.58	1256.06	0.424654	3.68034	0	1.41551	0	1943.5	10.4748	0	520.768	0	5.5	0	37.9333	0.933333	0	0	0	0	0.000659341	0.000879121	0	1.85e-06	0.00978022
2011	December	6	11	1.669		1461.98	1169.58	1.05296	11.2316	0.00315889	2.22293	6.0838	4795.67	14.3905	0.0060838	2867.57	6	6	0	27.0667	0.8	0	0	0	0	0.000549451	0.0105495	0	1.85e-06	0.0231868
2011	December	7	3	0.443		1498.98	1057.42	0.351026	2.10616	0.00222317	0.468035	0.702052	1611.21	6.78651	0.000702052	433.751	87	12.5	0	54.1333	0.733333	0	0	0	0.000729167	0.00260417	0.09125	0	1.85e-06	0.0746875
2011	December	8	8	1.978		1427.9	1000.65	0.334123	3.56398	0	0.779621	0.222749	1599.34	7.46208	0.000222749	860.479	6	8	0	36.8667	0.533333	0	0	0	0	0.00221053	0.0596842	0	1.85e-06	0.0458947
2011	December	9	10	2.08		1448.45	712.353	0.454074	5.33537	0	2.27037	5.44889	2201.12	10.6707	0.00544889	1117.25	0	5	0	36.8667	0.8	0	0	0	0	0.00172043	0.0131183	0	1.85e-06	0.0202151
2011	December	10	8.9	2.029		1335.21	875.548	1.31539	16.3108	0	4.20923	9.86539	6690.05	20.3885	0.00986539	6513.79	0	4.5	0	41.9333	0.466667	0	0	0	0	0.00179775	0.0201124	0	1.85e-06	0.0367416
2011	December	11	9.9	2.08		2513.33	4329.33	1.49183	13.197	0.00321317	5.62305	16.8692	6481.43	9.86903	0.0168692	2953.82	0	8	0	1.46667	1.33333	0	0	0	0.000989011	0.00142857	0.0628571	0	1.85e-06	0.0382418
2011	December	12	13	1.73		2098.23	1515.39	0.357266	2.1436	0.00190542	0.83362	0	1213.51	7.50258	0	469.328	0	8.5	0	2.06667	1.6	0	0	0	0.000816327	0.00397959	0.161224	0.00102041	1.85e-06	0.161327
2011	December	13	10.9	2.06		6586.62	1387.9	0.428262	5.03208	0.00160598	1.60598	0.535328	2147.74	17.5588	0.000535328	1747.31	22	8	0	6.33333	2.26667	0	0	0	0	0.00313253	0.0256627	0.000843373	1.85e-06	0.050241
2011	December	14	9	2.06		2382.8	2431.43	2.5008	36.7764	0.00573712	10.7387	27.3617	14589.9	52.5167	0.0273617	17740.9	28	9	0	2.8	2	0	0	0	0	0.000927835	0.0143299	0	1.85e-06	0.0401031
2011	December	15	6.9	0.381		3971.14	2121.77	1.62902	21.8038	0.0080198	6.14016	23.0569	9054.86	27.6934	0.0230569	9425.78	10	8	0	4.66667	6.93333	0	0	0	0.00102273	0.00238636	0.0694318	0.000795455	1.85e-06	0.0781818
2011	December	16	13	1.751		4951.31	2970.78	3.4272	43.1106	0.00865819	13.348	38.2404	19390.7	58.8036	0.0382404	21699.6	71	7	0	1.8	1.73333	0	0	0	0	0.00138298	0.0245745	0.000638298	1.85e-06	0.0460638
2011	December	17	6.9	0.412		3383.29	1471.66	1.85589	27.529	0.00371177	7.88752	19.6415	11330.2	34.1792	0.0196415	12881.4	22	9	0	1.06667	1.33333	0	0	0	0	0.00215909	0.0464773	0	1.85e-06	0.0460227
2011	December	18	10	2.06		6307.67	4645.36	3.98498	48.019	0.00896621	16.5377	43.4363	22495.2	71.1319	0.0434363	23670.8	183	6.5	0	1.13333	0	0	0	0	0	0	0.0278495	0	1.85e-06	0.0526882
2011	December	19	15.9	1.813		29072.5	23555.1	4.85453	78.6945	0.00996457	21.2066	68.73	26342.2	121.874	0.06873	48954.1	103	4.5	0	2.33333	0	0	0	0	0	0.000824742	0.0164948	0	1.85e-06	0.0327835
2011	December	20	10	2.08		4898.36	1935.96	2.23983	6.07954	0.00479963	2.66646	6.71949	10100.6	15.7855	0.00671949	1804.66	63	6	0	2.73333	0	0	0	0	0	0.000707071	0.0249495	0.000808081	1.85e-06	0.0461616
2012	March	1	5	2.101		1658.12	1031.98	2.36238	12.8947	0	5.31536	18.8991	10512.6	25.6909	0.00173896	2368.29	0	113.5		6.66667	0.4125	0.0005	0.0054	0	0.0077	0.0061	2.643	0.0106	0	3.051
2012	March	2	9	2.544		2125.59	1157.97	6.58097	53.7191	9.94798	37.3432	121.978	32246.8	92.8988	0.00509886	28298.2	29	83		9.46667	0.237676	0	0.000531915	0	0	0.000957447	0.186596	0.00202128	0.0103093	0.231809
2012	March	3	6	2.215		1339.04	588.715	1.08402	5.14911	0	1.71637	3.52307	4727.24	12.8276	0.00340946	818.798	0	81		8.33333	0.204	0	0	0	0	0	0.0207216	0.00154639	0.0055914	0.0309278
2012	March	4	3	0.309		1267.45	857.035	1.0064	4.80834	0	1.67733	3.80195	4021.12	12.1886	0.00294121	739.59	0	102.5		6.73333	0.34901	0	0	0	0	0	0.0281	0.0018	0.00947368	0.0392
2012	March	5	10	2.822		4882.77	1186.21	1.10499	5.80121	0	1.51936	5.80121	3244.53	13.6743	0.00616942	1007.61	6	83.5		7.26667	0.37844	0	0	0	0	0	0.0388542	0.0197917	0.00708333	0.063125
2012	March	6	3	0.227		1145.84	985.421	1.49919	11.8865	0	7.2818	12.6361	6017.12	20.9887	0.00543741	5134.74	37	85.5		9.08	0.428571	0	0	0	0	0.000319149	0.0653191	0.00234043	0.009	0.0973404
2012	March	7	4	0.165		1068.71	941.484	1.0427	3.79165	0	3.2229	9.19475	3663.68	7.67809	0.00331537	1057.87	11	84		7.86667	0.127119	0	0	0	0	0	0.0538	0.0023	0.0046875	0.071
2012	March	8	3.9	0.052		1041.27	702.255	0.845624	5.19455	0	2.29527	5.07374	3079.28	8.09383	0.00739315	1583.73	23	80		5.33333	0.328125	0	0	0	0	0	0.185	0.00302083	0.00290323	0.156667
2012	March	9	2	0.556		837.746	825.947	1.26785	10.0371	0	3.69789	21.1308	4771.34	15.9538	0.0274495	4908.69	20	88		5.8	0.422414	0	0.000824742	0	0	0	0.0294845	0.00247423	0.0056044	0.0521649
2012	March	10	7	1.772		1651.86	1542.78	3.11447	22.6911	5.93232	11.7163	51.7594	11909.1	16.7588	0.0107333	4784.41	123	87		4.66667	0.803571	0	0	0	0	0.0008	0.0124	0.0024	0.0102174	0.0378
2012	March	11	5	1.936		1496.37	1241.99	2.78744	27.1142	0	11.91	38.2639	12325.6	39.6577	0.00839078	14254	62	103		6	0.625	0	0	0	0	0	0.0189796	0.00234694	0.0265217	0.0409184
2012	March	12	3	0.556		1220.63	1171.31	1.09532	5.17788	0	3.68426	7.66724	3599.62	11.2519	0.0018113	1491.63	26	92.5		11.0667	0.442771	0	0	0	0	0.00106383	0.0805319	0.00308511	0.0378125	0.135851
2012	March	13	8	1.885		2445.62	2361.29	3.79178	41.8554	5.10432	23.6257	67.9603	17631.8	119.879	0.025922	23348.6	399	83.5		11.4667	0.331395	0	0	0	0	0	0.01	0.00268041	0.256744	0.0319588
2012	March	14	6	2.049		3114.86	2506.63	5.26219	58.6149	0	24.9954	105.682	26457.1	72.5012	0.051634	24235.3	110	104		6.26667	0.414894	0	0	0	0	0	0.0672727	0.0030303	0.24134	0.0772727
2012	March	15	1	1.329		2380.67	1705.07	3.88767	27.2137	13.5291	12.285	85.3732	16623.7	27.5247	0.0810016	8098.8	231	84		2.46667	1.43919	0	0	0	0	0	0.0683333	0.00385417	0.128043	0.0652083
2012	March	16	4	0.608		4956.18	774.859	1.58244	15.4592	2.67797	5.11249	23.4931	6491.65	20.6934	0.044063	7000.47	95	77		2.93333	1.36364	0	0	0	0	0	0.0144565	0.00413043	0.252211	0.0455435
2012	March	17	5	2.101		1114.18	951.129	3.0421	28.437	0	12.962	59.1226	14866.6	32.0082	0.0142355	11175.1	0	115.5		2.4	1.64583	0	0	0	0	0	0.0887879	0.00424242	0.165426	0.0772727
2012	March	18	9	2.276		3301.82	3262.04	5.45729	57.4965	0	27.8712	122.789	27481.4	87.1218	0.0276582	30093.1	102	81.5		3.33333	1.14	0	0	0	0	0	0.0265263	0.00473684	0.328316	0.0609474
2012	March	19	16	2.771		31171.6	28311.3	8.90264	73.146	21.1738	45.4756	256.973	40591.2	98.1696	0.139109	27189.1	196	63.5		6.53333	0.0535714	0	0	0	0	0	0.0335417	0.00489583	0.274433	0.0804167
2012	March	20	5	1.885		566.5	445.107	1.64009	2.77553	5.42491	1.38777	10.976	3556.47	4.28946	0.00519066	928.668	82	95		7.6	0.223684	0	0.0007	0	0	0	0.107	0.0046	0.362234	0.1235
2012	July	1	6	1.174		2726.84	484.522	0.820979	5.62957	3.16663	2.22837	9.03077	5046.67	15.0122	0.00147559	983.181	10	111.5		4.66667	0.8	0	0.0012	0.0026	0	0.0052	0.871	0	0.033	0.4233
2012	July	2	12	1.226		2578.32	1218.61	2.79484	22.7887	0	16.6615	54.2844	16124.1	35.473	0.00611971	9554.05	50	91.5		4.06667	1.86667	0	0	0	0	0.00418367	0.104694	0.00357143	0.0223	0
2012	July	3	15	1.174		2602.86	588.883	0.33653	2.80442	0	1.23395	2.80442	1858.77	5.94537	0.00137403	372.876	0	59.5		16.6667	12.0667	0	0	0	0.0021	0.0015	0.2173	0	0.0663	0
2012	July	4	4.9	0.165		1926.01	782.829	0.576923	5.1923	0	1.03846	2.30769	3541.15	10.8461	0.00148438	766.038	0	78.5		3.13333	2.46667	0	0	0.004	0	0.0019	0.1528	0	0.0192	0
2012	July	5	21	1.833		3915.18	743.885	0.389863	5.06821	2.98895	1.55945	2.98895	2564	10.6562	0.00327555	1171.15	19	73		21.9333	20.3333	0	0	0.0038	0	0	0.0436	0	0.0248421	0
2012	July	6	8	1.504		3432.65	1022.98	0.632618	5.69356	3.70533	2.0786	6.50693	3391.74	9.30852	0.00265182	1058.28	17	69		12.1333	9.13333	0	0	0	0	0	0.0582	0	0.725052	0
2012	July	7	1.9	0.113		2883.16	924.558	0	4.12915	0	3.74682	7.7995	2241.21	5.27613	0.00331275	758.54	7	77		3.33333	0.8	0.000515464	0	0	0	0.00402062	0.720928	0	0.0406	0.137732
2012	July	8	2.9	0.608		5556.81	989.234	0	5.97396	0	2.74802	12.3064	3932.06	7.76614	0.00210189	1402.68	9	83.5		2.46667	0.866667	0.000510204	0	0.00918367	0.00816327	0.00632653	0.992041	0	0.0418557	0.438265
2012	July	9	4	0.278		3318.33	1069.64	0.351084	9.36223	4.91517	3.97895	16.852	4325.35	12.522	0.00307058	3605.63	20	77		3.46667	1.13333	0.000547945	0	0.0120548	0	0.00232877	0	0	0.0335	0
2012	July	10	13	0.223		1064.06	950.053	0	8.77158	4.91209	5.26295	13.0989	4167.09	11.3446	0.00504836	3188.18	6	87		2.33333	0.733333	0.0004	0	0.0093	0	0	0.0667	0	0.0315	0
2012	July	11	7.9	0.165		5793.8	695.256	1.24601	23.3627	4.88021	11.9409	52.4363	11494.4	25.4394	0.0073444	8796.83	6	64.5		10.4	5.8	0.0004	0	0	0.0043	0	0	0	0.000309278	0
2012	July	12	4	1.504		1568.2	1113.96	0.470231	2.27278	2.89976	0	4.70231	1728.88	0	0.00277086	477.363	42	65		3.53333	0.2	0	0.00134021	0	0	0.00597938	0.813196	0.0119588	0.0128571	0.684948
2012	July	13	4	0.33		6895.74	1532.39	1.22122	9.36265	4.3421	5.8347	16.2829	4920.14	0	0.00907689	5226.8	219	71.5		4.2	0.4	0	0	0	0	0.00397959	0.102449	0.00938776	0.0113402	0.18449
2012	July	14	7.9	0.165		7521.48	2163.26	2.53653	24.5726	0	15.0606	44.7063	12501.9	37.7308	0.0163302	10751.7	21	86.5		3.4	0.266667	0	0.0005	0	0	0.0015	0.194	0.0096	0.0036	0.2986
2012	July	15	3	0.147		5620.99	2261.13	1.82902	16.7426	11.2555	8.16025	58.388	9188.72	24.4807	0.0354845	6476.14	94	86.5		3.93333	3.66667	0	0.000210526	0	0	0.00263158	0.180842	0.00968421	0.0077	0.149684
2012	July	16	18	1.112		3182.22	2550.46	3.77016	27.0981	0	18.8508	81.5298	18815.5	31.5751	0.0299381	7033.71	58	83.5		4.06667	2.46667	0	0	0	0	0	0.1623	0.0092	0	0.1947
2012	July	17	5	0.052		1676.48	709.281	1.67508	10.8236	2.57705	7.85999	30.538	8769.69	15.2046	0.00946294	2900.47	15	94.5		5.33333	2	0	0.000315789	0	0	0.000210526	0.182316	0.00968421	0	0.187053
2012	July	18	8	0.391		2278.04	1691.88	1.83654	16.5289	5.50962	8.36647	31.0171	8714.39	32.4456	0.0116445	8081.8	535	66		4.4	0.866667	0	0.0003	0	0	0.0009	0.1461	0.0093	0.0103	0.2691
2012	July	19	16	1.226		28153.7	26987.9	5.10458	51.5563	15.569	32.6693	149.819	25880.2	91.1168	0.21131	24356.5	89	76.5		3.4	0.4	0	0.000106383	0	0	0.0123404	0.103298	0.00946809	0.0203061	0.121277
2012	July	20	10	0.422		2042.34	755.548	2.45503	5.84531	6.07913	4.79316	18.9388	10874.6	19.4064	0.00595341	2711.06	16	89.5		3.86667	0.533333	0	0.0003	0	0	0.0031	0.1151	0.0092	0	0.226
2012	October	1	4	0.639		699.21	652.596	2.62655	8.45064	0	2.05556	11.1914	9194.07	22.497	0.00181053	769.922	23	34		3.33333	2.6	0	0.00114286	0	0.00242857	0.00971429	0.725	0.00942857	0	0.201714
2012	October	2	3	0.793		810.954	688.546	7.62894	48.8546	14.2309	30.8092	140.108	33978.1	79.0769	0.0105204	18133.4	19	20.5		3.33333	2.8	0	0	0	0	0	0.115429	0.009	0.310068	0.112857
2012	October	3	2	0.577		587.073	516.624	2.12735	12.0241	6.28955	3.05228	23.4933	8074.67	19.8861	0.00168404	1392.03	0	22.5		1.66667	1.13333	0	0	0	0.00476923	0.0149231	0.176154	0.0107692	0.0005914	0.202615
2012	October	4	3	1.164		553.694	706.844	1.81805	6.52359	6.84442	2.6736	12.9402	6354.61	15.8277	0.00148452	925.173	11	18		1.53333	1.4	0	0.000571429	0	0.00228571	0.00542857	0.190714	0.0107143	0.0438458	0.160571
2012	October	5	4.9	0.896		2577.32	1020.19	0	7.97612	6.24796	0	0	4547.72	18.2122	0.00240326	1110.68	12	20		4.6	1.6	0	0.000285714	0	0.000857143	0.00642857	0.0277143	0.0111429	0.602675	0.0722857
2012	October	6	1.9	0.69		739.196	714.556	1.92483	12.0302	0	3.96996	24.5416	6646.67	17.6844	0.00343454	1982.57	6	28.5		4.4	2.26667	0	0	0	0.00142857	0.00657143	0.0521429	0.012	0	0.106571
2012	October	7	2	0.525		596.126	547.463	1.16602	6.17989	0	10.0277	10.6107	3897.99	7.57911	0.00567429	1887.78	5	24		4.06667	3.93333	0	0.000833333	0	0.005	0.0126389	0.337639	0.0122222	1.27993	0.281944
2012	October	8	4	0.845		597.903	494.42	1.32104	8.12949	5.79226	3.65827	22.3561	4661.24	11.5845	0.00133177	1916.53	5	44.5		0.8	0.6	0	0.000571429	0	0.00371429	0.0214286	0.218143	0.0125714	--	0.141286
2012	October	9	2	0.639		730.223	768.655	1.41343	11.7786	0	2.94465	9.54065	4544.18	14.6054	0.00309106	2283.87	5	28		0.666667	0.133333	0	0.000285714	0	0.00342857	0.0108571	0.057	0.0118571	0	0.144571
2012	October	10	7	0.896		1153.14	1083.68	5.51918	40.115	13.3268	22.3459	112.807	22170.9	43.0765	0.0188141	12434.3	13	24.5		1.73333	1.4	0	0.000428571	0	0.00357143	0.0144286	0.0477143	0.0127143	0.00662662	0.124714
2012	October	11	0	0.319		965.272	905.687	1.41292	6.94685	0	11.0679	33.4391	4695.6	12.4808	0.00586305	1205.69	5	43.5		3	2.6	0	0.000416667	0	0	0.00805556	0.194306	0.0143056	0.00953255	0.136806
2012	October	12	5	1.112		977.82	1167.55	5.29892	40.0875	12.3258	23.2692	105.863	22750.8	42.5066	0.0140359	11841.9	6	28.5		0	0	0	0.000428571	0	0	0.0141429	0.0548571	0.0142857	0.274254	0.132571
2012	October	13	0	1.421		4195.81	4083.02	11.0402	87.6458	0	52.7227	259.333	51190.6	169.884	0.0538736	29650.9	9	16		0	0	0	0.000428571	0	0.00242857	0.0118571	0.096	0.014	0.104375	0.135429
2012	October	14	9	1.689		1946.99	1638.56	7.60429	63.0311	20.7851	34.8107	173.547	34979.7	83.9851	0.0288244	21477.9	0	16.5		0	0	0	0	0	0.00271429	0.0167143	0.037	0.014	0.051646	0.121571
2012	October	15	5	1.277		2066.85	15989.4	5.26934	2.76013	23.4611	15.3062	152.685	20073.7	25.5939	0.0427229	5175.24	13	17.5		0	0	0	0	0	0.00242857	0.0142857	0.229571	0.0147143	0	0.163286
2012	October	16	0	0.742		3412.64	2823.4	9.90987	62.9985	0	45.3023	227.927	45703.4	71.0207	0.05225	17033.2	10	59.5		0.0666667	0	0	0	0	0.00157143	0.00514286	0.0534286	0.015	0.0475187	0.14
2012	October	17	0	1.009		1388.74	1170.29	5.18009	39.2392	11.5257	20.4613	109.559	23038.4	39.3687	0.0188292	11687.6	7	20.5		0.8	0.533333	0	0	0	0.00214286	0.01	0.0271429	0.0152857	0.328589	0.124714
2012	October	18	0	1.061		2380.6	1867.14	4.75717	33.9101	15.7352	19.1506	103.804	20785.2	45.742	0.0237595	9586.3	7	27.5		4	0	0	0	0	0	0	0	0	0.0172184	0
2012	October	19	0	1.957		27245.2	24323.1	13.5703	110.532	38.3032	63.255	388.942	58220.9	149.273	0.160493	45438.6	478	19.5		3.53333	0.866667	0	0	0	0	0.00785714	0.0431429	0.016	0.670488	0.121429
2012	October	20	0	0.319		524.562	435.275	7.38567	12.6243	22.5005	13.3114	68.0169	27284	29.6286	0.00960621	2682.03	0	27.5		4.53333	0	0	0.000714286	0	0.00242857	0.00857143	0.484143	0.0165714	0.0356319	0.245429
2013	January	1	11.8944	0.117		2394.9	821.11	1.37936	7.01176	0	0.689681	5.4025	5903.67	17.242	0.0038568	1139.24		42.5		5.86667	0.60625	0.000444444	0.00311111	0	0.116667	0.00611111	1.06911	0.00588889	0.000566	1.83333
2013	January	2	11.1252	0.463		3075.51	1542.35	5.08239	25.7398	10.4927	20.4935	88.5319	23247.8	40.823	0.012529	8653.17		11.5		8.26667	1.05217	0	0	0	0.0144	0	0.0188	0.0002	0.0005798	0.0208
2013	January	3	11.7955	0.041		1974.54	591.777	0.764953	4.1526	2.84125	0.109279	4.48044	3185.48	9.50727	0.00128676	452.961		56		12	6.13533	0	0.000208333	0	0	0.00229167	0.308125	0.00125	0.001452	0.0463542
2013	January	4	13.0319	0.017		1556.63	802.265	0.7916	4.05695	0	0.09895	2.7706	2854.71	8.9055	0.00133646	517.805		21		4.93333	1.40784	0	0.000102041	0	0	0.000612245	0.0596939	0	0	0
2013	January	5	16.9772	0.14		4763.99	1041.67	0.641567	4.36266	0	2.56627	11.5482	2168.5	9.75182	0.00277171	717.272		80.5		16.4	10.3559	0	0	0	0.0007	0.0007	0.0311	0	0.0001468	0.0155
2013	January	6	10.8891	0.166		2610.68	1142.99	1.51558	13.4071	6.41209	4.197	23.5498	6195.24	16.4383	0.0028357	3549.96		94.5		8.8	4.78095	0	0	0	0.0003	0	0.0258	0.0009	0	0
2013	January	7	9.6321	0.041		1845.09	862.192	1.81327	3.72197	5.24893	1.43153	7.73025	2407.83	6.01242	0.00322064	462.383		48		5.33333	0.463559	0	0	0	0.00185567	0.00340206	0.169072	0.00164948	0.0006774	0.101649
2013	January	8	7.0068	0.041		3382.45	869.059	0.92399	5.6466	4.41462	42.0929	54.3101	3473.17	6.36526	0.00262688	1023.47		39.5		3.06667	0.597396	0	0.000306122	0	0.00214286	0.005	0.292449	0.00204082	3e-06	0.157857
2013	January	9	7.6118	0.213		2340.31	1074.91	1.04996	9.09966	3.38321	4.08318	18.0827	4457.67	12.1329	0.00395744	3433.37		15		4.66667	0.777874	0	0	0	0.0006	0.0009	0.0216	0.0014	0	0.0198
2013	January	10	7.0538	0.338		1204.89	1103.43	1.49588	14.9588	3.83319	5.14209	25.5235	6716.51	16.1742	0.0109158	5419.76		83		3.46667	0.768452	0	0.0011	0	0.0424	0.0031	0.0662	0.002	0	0.3273
2013	January	11	4.2834	0.409		4345.47	1082.42	2.31443	19.528	5.06281	8.67909	45.2759	10543.7	18.8047	0.0109952	5642.86		20		7.2	3.2125	0	0	0	0	0.0008	0.0191	0.0018	0	0.0149
2013	January	12	2.6982	0.138		1592.33	1292.14	0.883777	4.41889	3.2826	2.90384	3.40885	2343.27	9.09028	0.00331548	1449.39		27.5		7.86667	0.321386	0	0.0015	0.0002	0.006	0.0041	0.2236	0.0027	0.0002848	0.2929
2013	January	13	4.3729	0.385		4997.08	1928.96	1.76786	17.9143	3.88929	10.725	36.7715	7407.33	55.7465	0.0269052	9878.8		33.5		6.93333	0.365698	0	0	0	0.00193878	0.0022449	0.0286735	0.00183673	0	0.0355102
2013	January	14	5.7199	0.695		5529.81	2368.65	3.39672	35.6656	9.51081	17.6629	88.3147	15334.5	42.1193	0.0254175	15317.5		26.5		5.46667	0.34078	0	0	0	0.002	0.0009	0.1176	0.0024	0.000246	0.1599
2013	January	15	5.2318	0.612		3752.53	1857.54	2.56182	21.3485	13.1751	10.2473	102.839	11145.1	23.0564	0.0419262	7623.24		23		3.46667	2.55293	0	0	0	0.00121212	0	0.029697	0.00222222	0	0.0730303
2013	January	16	9.8216	1.319		6996.33	2386.12	5.37697	40.4553	0	62.9874	161.821	24475.5	42.2476	0.00721289	14251.5		26		4.66667	1.91515	0	0	0	0.001	0.0031	0.024	0.0022	0.0008154	0.0364
2013	January	17	4.2008	0.482		1605.08	946.393	2.28313	22.2941	0	9.40111	62.5845	11071.8	25.1144	0.0415934	9521.98		16		4.4	1.82292	0	0.0001	0	0.001	0.0028	0.0576	0.0022	0	0.0489
2013	January	18	7.4422	1.469		3610.34	3117.53	4.16074	35.8186	0	19.8992	119.938	19030.9	53.5469	0.0454109	15199.4		24		5.2	1.00333	0	0.0008	0	0.0133	0.0019	0.0792	0.0024	0.0004776	0.2467
2013	January	19	12.332	3.445		35644.6	33254.9	5.92008	53.5626	19.4517	29.3185	223.271	26755.9	65.4027	0.154971	21253.1		23.5		4	0.226786	0	0	0	0.0023	0.002	0.0279	0.0023	0.0009656	0.0515
2013	January	20	3.0713	0.09		1268.26	572.191	1.31253	3.12989	4.64435	1.91832	23.5247	4190.01	8.27906	0.00533854	1510.42		25.5		3.6	0.378509	0	0	0	0.0013	0.0038	0.0701	0.0025	0.0001948	0.039
2013	April	1	18.9719	0.183406		2394.9	821.11	1.37936	7.01176	0	0.689681	5.4025	5903.67	17.242	0.0038568	1139.24	18	60.5		10.8	0.266667	0	0.00364583	0	0.00375	0.0102083	1.57917	0.006875	0.000111	1.975
2013	April	2	11.7478	0.61161		3075.51	1542.35	5.08239	25.7398	10.4927	20.4935	88.5319	23247.8	40.823	0.012529	8653.17	63	16.5		10.9333	0.266667	0	0	0	0	0.00177083	0.0108333	0.000833333	0.000193958	0.03625
2013	April	3	12.227	0.0867856		1974.54	591.777	0.764953	4.1526	2.84125	0.109279	4.48044	3185.48	9.50727	0.00128676	452.961	< 1	24.5		10.9333	1.2	0	0	0	0	0	0.0353061	0.00102041	0.0001595	0.0234694
2013	April	4	19.828	0.0748147		1556.63	802.265	0.7916	4.05695	0	0.09895	2.7706	2854.71	8.9055	0.00133646	517.805	20	27		10.5333	5.2	0	0	0	0.000816327	0.00163265	0.0720408	0.00153061	0.000171122	0.087551
2013	April	5	22.8439	0.248303		4763.99	1041.67	0.641567	4.36266	0	2.56627	11.5482	2168.5	9.75182	0.00277171	717.272	11	25.5		10	1.33333	0	0	0	0	0.00453608	0.0282474	0.0014433	0.0001844	0.0303093
2013	April	6	11.073	0.139755		2610.68	1142.99	1.51558	13.4071	6.41209	4.197	23.5498	6195.24	16.4383	0.0028357	3549.96	23	25		10.5333	1.2	0	0	0	0	0.00193878	0.0218367	0.00153061	0.000129949	0.0260204
2013	April	7	8.94178	0.121618		1845.09	862.192	1.81327	3.72197	5.24893	1.43153	7.73025	2407.83	6.01242	0.00322064	462.383	21	29		10	1.33333	0	0.00208333	0	0	0.0028125	0.103333	0.00197917	0.000223333	0.0961458
2013	April	8	6.49466	0.160196		3382.45	869.059	0.92399	5.6466	4.41462	42.0929	54.3101	3473.17	6.36526	0.00262688	1023.47	27	49.5		9.46667	1.46667	0	0.000631579	0	0	0.00768421	0.387158	0.00284211	0.000236684	0.309579
2013	April	9	3.94372	0.138439		2340.31	1074.91	1.04996	9.09966	3.38321	4.08318	18.0827	4457.67	12.1329	0.00395744	3433.37	10	26.5		8.93333	1.46667	0	0	0	0	0.00333333	0.0325	0.001875	0.0001404	0.0467708
2013	April	10	5.37696	0.266324		1204.89	1103.43	1.49588	14.9588	3.83319	5.14209	25.5235	6716.51	16.1742	0.0109158	5419.76	46	10.5		7.6	1.46667	0	0.000204082	0	0	0.00214286	0.103776	0.00193878	0.000147083	0.119184
2013	April	11	3.9398	0.427424		4345.47	1082.42	2.31443	19.528	5.06281	8.67909	45.2759	10543.7	18.8047	0.0109952	5642.86	40	26		8.8	2.26667	0	0	0	0.000808081	0.00262626	0.0266667	0.00191919	0.000157368	0.0371717
2013	April	12	2.16138	0.163096		1592.33	1292.14	0.883777	4.41889	3.2826	2.90384	3.40885	2343.27	9.09028	0.00331548	1449.39	10	31		7.46667	1.86667	0	0	0	0.000612245	0.00561224	0.0792857	0.00214286	0.0001418	0.101122
2013	April	13	4.98256	0.545568		4997.08	1928.96	1.76786	17.9143	3.88929	10.725	36.7715	7407.33	55.7465	0.0269052	9878.8	203	29.5		7.86667	2.53333	0	0	0	0	0.0025	0.0301	0.0022	0.000181122	0.0442
2013	April	14	5.88758	0.754234		5529.81	2368.65	3.39672	35.6656	9.51081	17.6629	88.3147	15334.5	42.1193	0.0254175	15317.5	35	23.5		9.2	4	0	0	0	0	0.00295918	0.0940816	0.00234694	0.0001949	0.118265
2013	April	15	4.10418	0.639292		3752.53	1857.54	2.56182	21.3485	13.1751	10.2473	102.839	11145.1	23.0564	0.0419262	7623.24	77	30		8	4	0	0.0002	0	0	0.0031	0.1036	0.0024	0.000411	0.1598
2013	April	16	4.78373	0.12258		6996.33	2386.12	5.37697	40.4553	0	62.9874	161.821	24475.5	42.2476	0.00721289	14251.5	12	26		12.1333	1.86667	0	0	0	0	0.000909091	0.0305051	0.00212121	0.0001352	0.0570707
2013	April	17	5.04678	0.262711		1605.08	946.393	2.28313	22.2941	0	9.40111	62.5845	11071.8	25.1144	0.0415934	9521.98	0	22.5		11.0667	1.6	0	0	0	0	0.0022449	0.104694	0.00204082	0.000130722	0.0559184
2013	April	18	10.2938	1.25872		3610.34	3117.53	4.16074	35.8186	0	19.8992	119.938	19030.9	53.5469	0.0454109	15199.4	116	22		12.1333	0.533333	0	0	0	0	0.00308511	0.00755319	0.00212766	0.000142538	0.0241489
2013	April	19	14.8447	4.35118		35644.6	33254.9	5.92008	53.5626	19.4517	29.3185	223.271	26755.9	65.4027	0.154971	21253.1	131	25.5		8.66667	4.93333	0	0.000210526	0	0.0512632	0.00189474	0.0442105	0.00231579	0.0002	0.347158
2013	April	20	8.01767	0.0424496		1268.26	572.191	1.31253	3.12989	4.64435	1.91832	23.5247	4190.01	8.27906	0.00533854	1510.42	10	12.5		8.26667	2	0	0	0	0.00419355	0.00204301	0.0627957	0.00225806	0.0001291	0.107849
2013	July	1	3.04084	0.172608		1275.08	1054.39	1.58212	7.79759	0	0	6.6675	6286.66	17.8553	0.0021425	1249.87	10	521.6		2	1.2	0.000756757	0.0052973	0	0.004	0.0153514	3.46162	0.0101622	1.21739e-05	2.60757
2013	July	2	7.02531	0.499792		7150.53	4542.69	4.58756	27.853	8.02822	20.8078	61.932	20627.6	46.3671	0.00555466	11280.5	100	36		5.06667	2.26667	0	0.000215054	0	0	0.00268817	0.0704301	0.000215054	4.08889e-05	0.0709677
2013	July	3	4.50522	0.0837786		7593.69	4822.86	0.67812	3.3906	1.95901	1.35624	3.08921	2464.59	7.68536	0	913.202	9	96		3.86667	2.26667	0.00043956	0.0056044	0	0.00230769	0.00901099	2.08901	0.00824176	2.28261e-05	2.5022
2013	July	4	3.93963	0.0582099		835.741	800.918	0.644048	3.22024	2.36151	0	3.22024	2448.45	8.80198	0.00189146	621.399	21	63.5		11.4667	2.26667	0	0.00183784	0	0.00118919	0.00443243	0.923243	0.0027027	3.26087e-05	0.792432
2013	July	5	7.85947	0.0578583		1025.48	808.827	0.753769	5.55904	0	2.16708	4.71105	2914.26	12.9083	0.00186843	1049.62	10	30		15.4667	2	0	0	0	0	0	0.0801075	0	5.53846e-05	0.0686022
2013	July	6	3.94533	0.134882		1357.58	624.729	0.0725472	5.92469	0	1.45094	4.47375	2894.63	10.8821	0.00212347	882.053	< 1	13.5		75.3333	2.66667	0	0	0	0.000434783	0.000434783	0.106196	0	5.55556e-05	0.130109
2013	July	7	3.01315	0.0867875		16764.3	5519.07	0	2.96153	26.1153	0.717948	4.84615	1783.2	6.37179	0.00365688	652.614	9	43.5		9.46667	2	0	0.00130435	0.00076087	0.00108696	0.00206522	0.491848	0.00141304	5.75824e-05	0.546957
2013	July	8	4.03724	0.0812963		3063.62	2384.1	1.07912	7.16142	0	3.62976	12.557	3964.29	12.557	0.017288	2308.33	27	150		9.73333	2	0.000326087	0.00326087	0.00173913	0.00152174	0.00684783	1.4337	0.00423913	7.56757e-05	1.40435
2013	July	9	3.48303	0.084954		1736.53	951.524	0.399092	3.89115	0	1.29705	3.6916	1642.26	7.98184	0.00419887	1213.24	9	26		0.666667	0	0	0	0	0	0	0.0613043	0	4.22989e-05	0.0778261
2013	July	10	6.28628	0.392768		16184	9952.91	2.90065	29.2137	0	13.2601	46.3068	12887.2	37.6049	0.00970934	13198	< 1	19.5		10.6667	1.2	0	0	0	0	0	0.00695652	0	2.33333e-05	0
2013	July	11	6.52234	0.495579		9680.01	7436.58	2.50846	27.197	5.80906	12.2782	42.3798	11908.6	35.1184	0.00821323	11858.4	98	5.5		8.66667	4.26667	0	0	0.00107527	0	0	0.0449462	0	6.70652e-05	0.0535484
2013	July	12	3.87036	0.159854		6100.06	3698.16	1.19361	13.0302	3.68029	4.57549	17.4068	5367.25	20.0924	0.00425736	6143.1	27	36.5		3.2	0.666667	0	0.000537634	0	0	0	0.0511828	0	4.79121e-05	0.0470968
2013	July	13	6.36563	0.329147		3981.23	2732.22	0.766466	8.43113	2.81038	4.34331	9.19759	3516.8	36.0239	0.00434173	3472.09	60	27.5		2	0.666667	0	0.000222222	0	0.000555556	0.00133333	0.0562222	0	6.85556e-05	0.0757778
2013	July	14	8.11619	1.05141		18121.1	12337.8	3.29612	37.4717	0	15.2662	64.1876	16432	50.6562	0.0139929	16031.3	146	378		2.93333	0.4	0	0.00032967	0.000989011	0.000769231	0.00307692	0.0891209	0	6.46739e-05	0.110769
2013	July	15	4.81206	0.507514		17627.8	11857.9	2.52212	25.963	15.8745	10.5335	70.4709	12336.1	34.1227	0.0343517	10546.9	122	92		7.86667	2.13333	0	0.000659341	0	0.000989011	0.0021978	0.254945	0	5.34444e-05	0.311209
2013	July	16	7.92727	0.881147		19988.7	12580.8	4.98298	50.2828	13.1369	23.7824	94.4501	24122.1	71.1207	0.021888	25050.8	44	38		10	2.66667	0.000108696	0	0	0	0	0.0275	0	9.27473e-05	0
2013	July	17	4.97779	0.417879		13282	8791.23	3.0385	32.9678	5.01353	12.9136	53.7815	14504.3	43.9064	0.00799863	16043.3	47	1.5		7.06667	2.66667	0	0	0	0	0.000659341	0.0605495	0	5.34783e-05	0.0802198
2013	July	18	9.33818	1.38958		26135.1	18209.9	4.41593	47.1507	0	22.7919	85.0422	21438.6	80.7687	0.0169995	25327.5	408	43		4.13333	2.53333	0.00010989	0	0	0	0.00164835	0.0832967	0	5.87978e-05	0.108132
2013	July	19	14.8938	3.62972		45080.7	25162.5	5.55589	72.2266	18.4456	30.224	178.9	26823.8	115.785	0.121515	40913.6	310	27.5		13.0667	7.86667	0.00010989	0.00021978	0	0	0.00461538	0.0638462	0	0.000148696	0.0942857
2013	July	20	3.15411	0.113964		2164.96	1455.75	2.74598	35.478	9.00681	14.8283	88.6402	13114.8	0	0.00167542	20419.1	< 1	3		8.13333	6.53333	0	0	0	0	0.00120879	0.048022	0	0.000108261	0.0653846
2013	September	1	7.09793	0.0747921	0	2271.61	536.51	1.2793	6.62911	4.1868	1.3956	4.652	5924.33	15.3516	0.0013351	1119.16	< 1	81		9.13333	1	0	0.0018	0	0.0042	0.0042	1.1496	0.0038	0.000505769	0.855
2013	September	2	9.68417	0.30306	0	1817.07	986.859	4.35965	35.8114	0	20.0855	67.8859	20054.4	58.0767	0.00448791	18092.5	24	30		9.26667	0	0	0	0	0.0014	0	0.0492	0	0.0277154	0.0508
2013	September	3	5.37174	0.114379	0	1238.39	793.531	1.19619	7.41637	0	1.55505	8.61256	3858.9	9.09103	0.000918638	699.77	9	40.5		9.46667	0.266667	0	0	0	0.002	0	0.155	0	0.0011108	0.1258
2013	September	4	9.34467	0.112963	0	1181.74	728.142	0.696886	4.29747	0	0	1.62607	3129.02	10.5694	0.003	674.702	< 1	31.5		8.8	2.26667	0	0	0	0	0.0028	0.045	0.002	0.00110711	0.082
2013	September	5	17.2262	0.208565	0	1455.16	875.919	0.558586	4.32904	3.9101	1.39646	0	2767.79	12.7078	0	641.955	< 1	20.5		8.26667	1.93333	0	0	0	0	0	0.0224	0.003	0.0005306	0.0074
2013	September	6	10.3717	0.0801656	0	1106.28	696.083	0.494865	4.20635	0	1.48459	0	2484.22	9.40243	0.00451009	982.925	< 1	29.5		8.66667	0.333333	0	0	0	0	0	0.0208	0.0038	0.000799804	0.0306
2013	September	7	10.001	0.0777989	0	924.559	640.079	0.352723	3.05693	3.40965	0	1.88119	1770.67	7.40718	0.000608179	622.909	10	44		9.33333	0	0	0	0	0	0	0.3194	0.0052	0.0020472	0.2848
2013	September	8	9.71793	0.112014	0	1070.81	904.244	0.480438	4.44405	0	0	3.12284	2229.23	7.687	0.00425242	1055.88	37	77.5		7	0	0	0	0	0.0026	0.001	0.7074	0.0062	0.000432115	0.5424
2013	September	9	10.83	0.0813236	0	935.06	873.542	0.591111	6.14755	0	2.128	8.15733	2558.33	12.6498	0.000897625	2328.98	10	26.5		8.2	0.2	0	0.0012	0	0.0004	0	0.0234	0	0.00138962	0.0314
2013	September	10	10.8922	0.180452	0	1095.91	0	0.870196	10.5667	3.97804	3.6051	14.1718	4337.31	14.669	0.00789496	3859.94	85	37.5		9.2	0	0	0	0	0.0008	0	0.0106	0	0.00229592	0.0248
2013	September	11	9.35281	0.368762	0	1290.76	0	1.94971	22.0039	4.73502	8.63444	32.5881	9368.37	27.7138	0.00929267	9135.8	33	25.5		8.8	0	0	0.0018	0	0.0022	0	0.0312	0	0.000405	0.0346
2013	September	12	12.2751	0.478909	0	1267.58	1126.74	1.13054	23.7413	0	0	10.8029	4556.06	28.1378	0.00631616	3140.38	60	43		8.26667	0.666667	0.0002	0	0	0.0026	0	0.1348	0	0.000793725	0.0878
2013	September	13	20.9616	1.18296	0	2715.11	2585.82	1.69535	21.5771	0	14.9499	26.8173	8633.93	119.753	0.0107618	11782.6	54	30.5		0	0	0.0004	0.0006	0	0.0014	0	0.0238	0	0.0003804	0
2013	September	14	10.042	0.944875	0	2111.2	1933.79	3.69699	45.204	8.40224	17.8127	78.1408	18669.8	56.127	0.0188204	20030.9	256	37		9.13333	0	0	0	0.0012	0.0018	0	0.0648	0	0.00785118	0.023
2013	September	15	11.3268	0.988739	0	2643.65	0	3.79219	40.3868	15.548	15.1688	102.579	18130.5	53.0906	0.0586007	20800.2	374	42.5		4.66667	0	0.0008	0	0	0.0034	0	0.1706	0	0.000557292	0.061
2013	September	16	6.20752	0.138142	0	632.14	828.806	1.71159	17.5109	4.08149	5.39809	22.909	7250.56	17.9059	0.00687604	8102.41	32	32		9.86667	0	0.0008	0.0006	0.002	0.0012	0	0.0228	0	0.00268765	0
2013	September	17	7.4955	0.446767	0	899.279	884.291	3.05793	31.0161	5.82463	14.9984	61.013	15158.6	52.1304	0.00994125	16425.4	473	21		6.26667	0	0	0	0.0024	0	0	0.029	0	0.000584043	0
2013	September	18	12.9635	1.26512	0	3598.3	3291.13	3.5618	34.5704	0	14.0377	67.4646	17226.5	36.2465	0.0243373	16803.3	46	22		10.9333	3.33333	0.0012	0	0	0	0	0.0582	0	0.000385769	0
2013	September	19	15.6397	4.0165	0	21856.8	19306	7.11857	69.2219	22.583	38.293	176	31051.7	132.798	0.22539	46908.9	417	20		8.2	0	0	0	0	0	0	0.0166	0	0.000943469	0
2013	September	20	4.82469	0.0113909	0	691.167	552.934	2.87263	7.46884	10.6862	6.20488	16.7762	10164.5	19.1892	0.0060383	3586.19	10	28		12.0667	0	0	0	0.006	0.0054	0	0.0872	0	0.000799184	0
2014	January	1	25.85	0.0284785		1500.05	520.679	2.16435	8.34822	0	1.70056	5.25628	5408.13	23.8079	0.00296968	120.712		80		11.7333	5	0.0006	0.004	0	0.0054	0.0082	2.278	0.0092	0.000108261	0.2016
2014	January	2	12.2516	0.26049		2220.93	935.962	21.5349	143.342	24.8997	59.8939	271.205	18240.9	242.941	0.005747	1624.17		6.5		6.4	5.6	0	0	0	0	0	0.033	0.0002	0.000108261	0
2014	January	3	19.628	0.0704027		1708.73	943.984	7.03294	35.1647	16.8791	0	4.21977	3931.33	75.2525	9.65817e-05	79.6653		70.5		6.6	4.1333	0	0.0022	0.0006	0	0.0042	1.1036	0.0034	0.000108261	0
2014	January	4	18.3708	0.0284032		1541.36	697.284	3.60267	21.1014	11.3227	0	11.3227	3236.14	55.5841	3.64855e-05	99.1682		15		6.6	5.6667	0	0	0	0	0	0.0996	0.0026	0.000108261	0
2014	January	5	24.286	0.221443		1358	766.397	2.24727	9.73819	8.24	0	0	1399.34	31.8364	0.000603593	19.5826		10		6.2933	4.6667	0	0.0002	0	0.0062	0.011	0.0328	0.003	0.000108261	0
2014	January	6	13.2607	0.114065		1559.45	567.073	2.28146	18.2517	0	0	8.7456	2944.34	39.1651	0.00125394	113.262		22.5		6.8667	4.7333	0	0.0002	0	0.0034	0.0054	0.052	0	0.000108261	0
2014	January	7	9.43412	0.0495092		1523.25	460.517	2.11765	15.6706	7.62353	0	13.5529	2088.76	38.1177	0.00129536	108.145		46.5		6	6.1333	0	0	0.0022	0.0114	0.0082	0.453	0.0042	0.000108261	0
2014	January	8	5.54667	0.0915836		1802.3	485.727	1.68122	12.1421	0	5.79085	28.3939	4871.4	21.669	0.000937134	287.752		51.5		17.7333	5.2	0	0	0	0.0028	0.0028	0.2408	0.0042	0.000108261	0
2014	January	9	31.93	0.214176		1467.69	746.284	0.478786	3.55669	1.64155	1.23116	3.55669	2591.4	7.72897	0.00386161	203.021		26.5		6.3333	4.6667	0	0	0	0	0.0064	0.0386	0.0036	0.000108261	0
2014	January	10	11.3414	0.428613		2532.63	928.108	1.32676	12.8774	2.10721	5.61924	20.0575	10953.1	18.1064	0.0135279	1225.06		35		4.7333	4.2	0	0	0	0	0.0026	0.0656	0.004	0.000108261	0
2014	January	11	7.19712	0.456262		3298.26	1334.64	4.30783	42.3603	5.26513	12.9235	65.3355	11187.6	59.3524	0.0114318	1227.62		34.5		5.1333	3.8667	0	0	0	0.0002	0	0.05	0.004	0.000108261	0
2014	January	12	34.149	0.411847		1852.67	682.564	0.964089	4.82045	3.16772	0	2.20363	2988.6	18.7309	0.00314974	122.759		29.5		6	4.7333	0	0.0014	0	0.0042	0.0008	0.541	0.0074	0.000108261	0.059
2014	January	13	25.7842	1.0269		3674.82	1710.06	0.648414	7.07361	0.884201	3.00628	9.54937	8206.56	29.1786	0.00777901	1367.58		21.5		6.0667	4.4667	0	0.0004	0	0	0.007	0.061	0.0046	0.000108261	0
2014	January	14	8.52891	0.76239		3535.42	1803.42	1.01697	10.0476	1.78986	2.96954	16.7596	17909.1	14.563	0.0207167	2018.78		12.5		5	4.7333	0	0	0	0	0	0.0166	0.005	0.000108261	0
2014	January	15	5.96271	0.581881		5763.67	2264.3	1.71162	15.855	7.83742	4.41418	48.1055	12368.3	22.4312	0.0235153	1181.47		25		0	0	0	0	0	0	0	0.0594	0.0046	0.000108261	0
2014	January	16	10.6623	0.428894		11294.1	3395.3	3.12435	28.1191	5.84117	17.5235	58.2759	22894.2	41.5674	0.016036	2426.89		12		6.8	3.2667	0	0	0	0.0004	0.0032	0.0316	0.0048	0.000108261	0
2014	January	17	6.84452	0.686055		5039.65	2317.62	1.32013	13.1237	2.4073	4.27102	24.2284	11169.6	17.3171	0.00613706	1102.19		26.5		1.1333	0	0	0	0	0	0.0044	0.0256	0.0056	0.000108261	0
2014	January	18	11.4767	1.08705		4559.69	3180.29	0.696909	6.58896	1.55221	2.05905	12.4177	17153.4	10.9288	0.0145789	1748.31		25.5		2.6667	0	0	0	0	0	0.0026	0.079	0.006	0.000108261	0
2014	January	19	14.6696	4.14339		5117.12	3778.79	11.8888	135.18	18.0534	56.3618	262.435	12983.2	219.723	0.0221802	2190.26		24		0	0	0	0.0018	0	0.1294	0.005	0.081	0.0058	0.000108261	0.0288
2014	January	20	7.92762	0.0281611		1444.24	904.34	110.035	265.917	229.239	91.6957	541.004	11260.3	802.337	0.000970951	338.172		21.5		1.3333	1.2	0	0	0	0	0.003	0.0458	0.0056	0.000108261	0
2014	May	1	10.735	0.087	0	0	0	2.31	9.01	5.48	1.71	12.67	7893.81	18.39	0.000393455	1098.07	15	123		6.2	0.333333	0.001	0.0074	0.004	0.0042	0.0164	4.26	0.0132	0	3.488
2014	May	2	11.2953	0.328	0	27	0	4.97	31.14	6.58	19.3	65.35	19384.3	48.53	0.00218856	16621.3	19	9.5		6.46667	0.2	0	0.0006	0	0	0	0.084	0	0	0
2014	May	3	22.8651	0.198	0	206.2	0	0.86	5.18	2.3	1.73	4.89	3019.85	7.77	0.000990262	1124.89	43	32		6.8	0.8	0	0.001	0	0	0	0.3192	0	0	0.2528
2014	May	4	21.3115	2.772	0	391.2	195.601	0.96	5.53	2.52	2.04	5.29	3411.94	9.85	0.000509263	1169.72	24	32.5		12.4	4.6	0	0.0012	0	0.005	0.003	0.492	0	0	0.4176
2014	May	5	31.6058	0.199	0	0	0	0.67	4.42	2.41	4.15	3.75	2547.41	9.78	0.000460686	886.1	6	19		8.93333	0	0	0	0	0.0042	0	0.031	0	0.00270687	0.0154
2014	May	6	28.373	0.155	0	0	0	0.77	5.29	0	1.16	5.16	2770.95	8.64	0.00112564	1368.71	32	21.5		6.53333	0	0	0.0002	0	0.0012	0	0.035	0	9.66667e-06	0
2014	May	7	25.663	0.088	0	194.7	19.4723	0.72	4.34	0	2.05	4.7	2463.5	8.07	0.000651927	1099.36	5	25.5		3.26667	0	0.0004	0.001	0	0	0.0016	0.0546	0	0.000137867	0.0618
2014	May	8	14.659	0.466	0	856.3	219.56	1.62	13.35	3.77	6.47	22.38	6399.09	18.2	0.00242162	6478.62	80	25		2.53333	0.133333	0	0	0	0	0	0.1512	0	0.00110287	0.1278
2014	May	9	21.4656	0.218	0	936.7	0	1.51	13.15	0	5.2	19.31	6174.32	18.08	0.00819422	6314.02	16	15		5.53333	3.06667	0.0004	0.0002	0	0.002	0.003	0.0108	0	0.000446867	0
2014	May	10	13.6046	0.547	0	659	22.7241	1.98	18.48	4.23	8.18	28.64	8230.12	20.6	0.00200455	7852.05	6	10		2.73333	0.133333	0.0012	0.0004	0	0.0024	0.0024	0.0432	0	0.00128227	0
2014	May	11	7.8868	0.463	0	674.9	0	2.32	22.3	4.63	11.44	41.99	10274.1	25.63	0.00198175	9673.27	24	20.5		3.26667	0	0.0006	0	0	0	0.0026	0.0112	0.0008	0.00549967	0.0074
2014	May	12	22.2611	0.197	0	198.9	0	0.49	2.96	2.96	0.74	3.83	1787.91	7.41	0.000481657	679.36	39	12		3.66667	1.26667	0	0.0008	0	0	0	0.1862	0	0.00163807	0.1488
2014	May	13	14.4637	1.612	0	2688.5	820.703	2.45	20.84	5.08	15.41	39.57	10078.9	69.87	0.00593426	9718.14	140	18.5		3.46667	0.533333	0	0	0	0.0056	0.0032	0.0208	0	0.00170827	0
2014	May	14	8.5962	1.006	0	2030.6	878.904	4.21	42.07	8.05	18.84	73.16	18326.7	51.58	0.00828267	20356.9	8	16		2.2	0.8	0	0	0	0	0	0.0592	0	0.00159267	0.0688
2014	May	15	6.5869	0.676	0	2065.6	0	2.74	24.95	12.4	10.79	68.42	11856.9	28.66	0.0315437	10554.5	125	34		0.8	0	0	0	0	0	0	0.078	0	0.00946327	0.0542
2014	May	16	11.2721	1.383	0	4053.1	1663.92	5.38	48.71	0	24.1	93.58	23813	59.48	0.00726269	24618.1	126	25		1.53333	0.6	0	0.0008	0	0	0	0.0426	0	0.0117081	0
2014	May	17	8.925	0.818	0	2146	27.87	2.81	26.57	0	10.73	48.35	12791.2	29.87	0.003375	12591.5	22	28.5		2.46667	0.466667	0	0.0004	0	0.0044	0.0022	0.0614	0	0.00183987	0.0546
2014	May	18	15.6827	0.464	0	1273.8	0	1.64	13.43	5.07	4.93	22.34	6866.71	20.55	0.00242633	6718.72	10	30.5		1.86667	0.0666667	0	0	0	0	0.001	0.0554	0	0.00824967	0.035
2014	May	19	15.6581	2.984	0	16175.6	12800.2	6.96	73.36	10.17	31.59	136	28485.9	102	0.0728987	44790.4	48	28.5		2.66667	1.13333	0	0.0004	0	0	0.0032	0.0412	0.0006	0.00218967	0
2014	May	20	17.3562	0.111	0	1264.1	0	1.76	5.15	5.29	2.85	12.88	6581.02	11.93	0.000652972	2275.91		394.5		1.73333	0.666667	0	0.0008	0	0.0068	0	0.1732	0.0018	0.00328627	0.1482
																										0
