# Supplementary material for: Monitoring coastal pollution associated with the largest oil refinery complex of Venezuela
Source: PeerJ. 2016 Jun 23;4:e2171. doi: 10.7717/peerj.2171 (PMC4928465; doi:10.7717/peerj.2171)
Supplement: Supplemental Information 3 — Major taxanomical groups recorded across years, sites and months along the western coast of Paraguná, Venezuela. [file peerj-04-2171-s003.xlsx]

## Sheet: Pema
META DATA			MAJOR TAXONOMICAL GROUPS
Year	Months	Sites	Cephalochordate	Bivalves	Crustaceans	Nemertea	Sipunculids	Polychaetes	Gastropods	Nematododes	Cnidarians	Scaphopods	Polyplacophora	Platyhelminthes	Arthropods	Oligochaetes	Echinoderms	Chaetognata	Pygnogonids	Phoronids	Echiuroids
2008	July	1	0	10	0	0	0	11	0	0	0	0	0	0	0	0	0	0	0	0	0
2008	July	1	0	2	6	1	0	7	1	0	0	0	0	0	0	0	0	0	0	0	0
2008	July	1	0	5	6	0	0	12	0	0	0	0	0	0	0	0	0	0	0	0	4
2008	July	2	0	0	5	0	0	19	0	0	0	0	0	0	0	0	0	0	0	0	0
2008	July	2	0	0	5	0	0	2	0	0	0	0	0	0	0	0	0	0	0	0	0
2008	July	2	0	0	2	0	0	5	0	0	0	0	0	0	0	0	0	0	0	0	0
2008	July	3	1	0	2	0	0	26	0	0	0	0	0	0	0	0	0	0	0	0	0
2008	July	3	8	3	10	0	0	46	0	0	0	0	0	0	0	0	0	0	0	0	0
2008	July	3	6	2	4	0	0	32	0	0	0	0	0	0	0	0	0	0	0	0	0
2008	July	4	0	0	0	0	0	28	0	0	0	0	0	0	0	0	0	0	0	0	0
2008	July	4	0	1	0	0	1	29	0	0	0	0	0	0	0	0	0	0	0	0	0
2008	July	4	0	8	5	0	0	13	0	0	0	0	0	0	0	0	0	0	0	0	0
2008	July	5	4	3	2	0	0	14	2	0	0	0	0	0	0	0	0	0	0	0	0
2008	July	5	1	4	1	0	0	10	1	0	0	0	0	0	0	0	0	0	0	0	1
2008	July	5	3	6	1	0	0	110	0	0	0	0	0	0	0	0	0	0	0	0	0
2008	July	6	0	0	6	0	0	13	0	0	0	0	0	0	0	0	0	0	0	0	0
2008	July	6	0	0	0	0	0	14	2	0	0	0	0	0	0	0	0	0	0	0	0
2008	July	6	0	6	3	0	0	14	0	0	0	0	0	0	0	0	0	0	0	0	0
2008	July	7	4	0	16	0	1	6	0	0	0	0	0	0	0	0	0	0	0	0	0
2008	July	7	2	0	3	0	0	58	0	0	0	0	0	0	0	0	0	0	0	0	0
2008	July	7	2	0	7	0	0	19	0	0	0	0	0	0	0	0	0	0	0	0	0
2008	July	8	0	0	4	0	0	15	0	0	0	0	0	0	0	0	0	0	0	0	0
2008	July	8	0	0	16	0	0	21	0	0	0	0	0	0	0	0	0	0	0	0	0
2008	July	8	0	0	3	0	0	20	0	0	0	0	0	0	0	0	0	0	0	0	0
2008	July	9	0	0	0	0	0	10	0	0	0	0	1	0	0	0	0	0	0	0	0
2008	July	9	0	3	6	0	0	11	0	0	0	0	0	0	0	0	0	0	0	0	0
2008	July	9	0	0	0	0	0	5	0	0	0	0	0	0	0	0	0	0	0	0	0
2008	July	10	0	3	0	0	0	19	0	0	0	0	0	0	0	0	0	0	0	0	0
2008	July	10	0	0	0	0	0	17	0	0	0	0	0	0	0	0	0	0	0	0	0
2008	July	10	0	0	0	0	0	8	0	0	0	0	0	0	0	0	0	0	0	0	0
2008	July	11	0	0	0	0	2	10	0	0	0	0	0	0	0	0	1	0	0	0	0
2008	July	11	0	2	6	0	0	13	0	0	0	0	0	0	0	0	0	0	0	0	0
2008	July	11	0	3	0	0	0	14	0	0	0	0	0	0	0	0	0	0	0	0	0
2008	July	12	0	0	5	0	0	23	0	0	0	0	0	0	0	0	0	0	0	0	0
2008	July	12	0	0	0	0	0	29	0	0	0	0	0	0	0	0	0	0	0	0	0
2008	July	12	0	0	2	0	0	18	0	0	0	0	0	0	0	0	0	0	0	0	0
2008	July	13	0	0	0	0	0	11	0	0	0	0	0	0	0	0	0	0	0	0	0
2008	July	13	0	2	0	0	0	13	0	0	0	0	0	0	0	0	0	0	0	0	0
2008	July	13	0	0	0	0	0	19	0	0	0	0	0	0	0	0	0	0	0	0	0
2008	July	14	0	5	0	0	0	8	4	0	0	0	0	0	0	0	0	0	0	0	0
2008	July	14	0	2	0	0	0	11	0	0	0	0	0	0	0	0	0	0	0	0	0
2008	July	14	0	0	2	1	0	10	0	0	0	0	0	0	0	0	0	0	0	0	0
2008	July	15	0	0	0	0	0	3	0	0	0	0	0	0	0	0	0	0	0	0	0
2008	July	15	0	2	0	0	0	6	0	0	0	0	0	0	0	0	0	0	0	0	0
2008	July	15	0	0	0	0	0	2	0	0	0	0	0	0	0	0	0	0	0	0	0
2008	July	16	0	0	0	0	1	2	0	0	0	0	0	0	0	0	0	0	0	0	0
2008	July	16	0	0	2	0	0	15	0	0	0	0	0	0	0	0	0	0	0	0	0
2008	July	16	0	0	1	0	0	0	0	0	0	0	0	0	0	0	0	0	0	0	0
2008	July	17	0	0	1	0	0	13	0	0	0	0	0	0	0	0	0	0	0	0	0
2008	July	17	0	0	8	0	0	6	0	0	0	0	0	0	0	0	0	0	0	0	0
2008	July	17	0	2	4	0	0	12	0	0	0	0	0	0	0	0	0	0	0	0	0
2008	July	18	0	0	10	0	0	67	0	0	0	0	0	0	0	0	0	0	0	0	0
2008	July	18	0	0	0	0	0	44	0	0	0	0	0	0	0	0	0	0	0	0	0
2008	July	18	0	0	0	0	0	29	0	0	0	0	0	0	0	0	0	0	0	0	0
2008	July	19	0	0	0	0	0	171	0	0	0	0	0	0	0	0	0	0	0	0	0
2008	July	19	0	0	0	0	0	222	0	0	0	0	0	0	0	0	0	0	0	0	0
2008	July	19	0	0	2	0	0	153	0	0	0	0	0	0	0	0	0	0	0	0	0
2008	July	20	0	1	0	0	0	4	0	0	0	0	4	0	0	0	0	0	0	0	0
2008	July	20	0	3	0	0	0	3	0	0	0	0	1	0	0	0	0	0	0	0	0
2008	July	20	0	0	1	0	0	0	0	0	0	0	0	0	0	0	0	0	0	0	0
2008	September	1	0	0	0	0	0	1	1	0	0	0	0	0	0	0	0	0	0	0	0
2008	September	1	0	0	1	0	0	4	0	0	0	0	0	0	0	0	0	0	0	0	0
2008	September	1	0	1	4	0	0	0	1	0	0	0	0	0	0	0	0	0	0	0	0
2008	September	2	0	2	2	0	0	0	0	0	0	1	0	0	0	0	0	0	0	0	0
2008	September	2	0	0	0	0	0	1	0	0	0	0	0	0	0	0	0	0	0	0	0
2008	September	2	0	1	0	0	1	5	0	1	0	2	0	0	0	0	0	0	0	0	0
2008	September	3	0	3	0	0	0	2	1	0	0	15	0	0	0	0	0	0	0	0	0
2008	September	3	0	0	0	0	2	3	0	0	0	1	0	0	0	0	0	0	0	0	0
2008	September	3	0	1	0	0	1	0	0	0	0	1	0	0	0	0	0	0	0	0	0
2008	September	4	0	0	0	0	0	5	0	0	0	0	0	0	0	0	0	0	0	0	0
2008	September	4	0	1	4	0	1	5	0	0	0	0	0	0	0	0	0	0	0	0	0
2008	September	4	0	0	1	0	0	3	0	0	0	0	0	0	0	0	0	0	0	0	0
2008	September	5	1	0	0	0	1	6	1	0	0	0	0	0	0	0	0	0	0	0	0
2008	September	5	0	0	2	0	2	19	1	1	0	8	0	0	0	0	0	0	0	0	0
2008	September	5	5	0	3	3	2	34	1	1	0	4	0	0	0	0	0	0	0	0	0
2008	September	6	0	0	0	0	0	1	0	0	0	0	0	0	0	0	0	0	0	0	0
2008	September	6	0	1	1	0	2	8	1	0	0	2	0	0	0	0	0	0	0	0	0
2008	September	6	0	1	0	0	1	1	0	0	0	0	0	0	0	0	0	0	0	0	0
2008	September	7	0	1	2	0	7	5	2	2	0	7	0	0	0	0	0	0	0	0	0
2008	September	7	1	0	0	0	1	7	0	0	0	2	0	0	0	0	0	0	0	0	0
2008	September	7	2	2	1	0	3	0	0	0	0	3	3	0	0	0	0	0	0	0	0
2008	September	8	0	0	0	0	1	11	1	1	0	1	0	0	0	0	0	0	0	0	0
2008	September	8	0	2	0	0	1	7	0	0	0	2	0	0	0	0	0	0	0	0	0
2008	September	8	0	3	1	0	0	17	1	2	0	9	0	0	0	0	0	0	0	0	0
2008	September	9	0	1	1	0	0	2	0	0	0	2	0	0	0	0	0	0	0	0	0
2008	September	9	0	0	1	0	0	0	1	0	0	0	0	0	0	0	0	0	0	0	0
2008	September	9	0	2	2	0	1	0	4	0	0	0	0	0	0	0	0	0	0	0	0
2008	September	10	0	0	0	0	2	1	1	0	0	0	0	0	0	0	0	0	0	0	0
2008	September	10	0	5	0	0	0	3	0	0	0	0	0	0	0	0	0	0	0	0	0
2008	September	10	0	6	0	0	1	5	0	0	0	3	0	0	0	0	0	0	0	0	0
2008	September	11	0	3	1	0	10	8	2	1	0	0	0	0	0	0	0	0	0	0	0
2008	September	11	0	0	1	0	23	13	0	0	0	0	0	0	0	0	0	0	0	0	0
2008	September	11	0	2	0	0	18	9	0	9	0	0	0	0	0	0	0	0	0	0	0
2008	September	12	0	0	0	0	0	5	0	0	0	0	0	0	0	0	0	0	0	0	0
2008	September	12	0	3	1	0	0	11	0	0	0	0	0	0	0	0	0	0	0	0	0
2008	September	12	0	1	0	0	0	4	0	0	0	0	0	0	0	0	0	0	0	0	0
2008	September	13	0	0	0	0	1	3	0	0	0	0	0	0	0	0	0	0	0	0	0
2008	September	13	0	0	1	0	0	3	0	0	0	0	0	0	0	0	0	0	0	0	0
2008	September	13	0	0	0	0	0	0	0	0	0	0	0	0	0	0	0	0	0	0	0
2008	September	14	0	1	0	0	1	12	2	0	0	0	0	0	0	0	0	0	0	0	0
2008	September	14	0	0	0	0	0	3	0	0	0	0	0	0	0	0	0	0	0	0	0
2008	September	14	0	0	0	0	0	5	0	0	0	0	0	0	0	0	0	0	0	0	0
2008	September	15	0	2	0	0	0	2	0	0	0	0	0	0	0	0	0	0	0	0	0
2008	September	15	0	1	2	0	0	2	0	0	0	0	0	0	0	0	0	0	0	0	0
2008	September	15	0	0	0	0	0	2	0	0	0	0	0	0	0	0	0	0	0	0	0
2008	September	16	0	17	6	0	2	30	0	0	0	0	0	0	0	0	0	0	0	0	0
2008	September	16	0	4	0	0	2	7	0	0	0	0	0	0	0	0	0	0	0	0	0
2008	September	16	0	21	11	0	9	40	2	0	0	0	0	0	0	0	0	0	0	0	0
2008	September	17	1	0	1	0	2	15	6	2	0	0	0	0	0	0	0	0	0	0	0
2008	September	17	2	2	0	0	1	9	1	0	0	0	0	0	0	0	0	0	0	0	0
2008	September	17	0	1	2	0	2	35	7	0	0	0	0	0	0	0	0	0	0	0	0
2008	September	18	0	0	0	0	1	6	0	7	0	0	0	0	0	0	0	0	0	0	0
2008	September	18	0	0	0	0	0	12	0	3	0	0	0	0	0	0	0	0	0	0	0
2008	September	18	0	0	0	0	0	85	0	5	0	0	0	0	0	0	0	0	0	0	0
2008	September	19	0	0	1	0	1	10	0	0	0	0	0	0	0	0	0	0	0	0	0
2008	September	19	0	0	0	0	0	4	0	0	0	0	0	0	0	0	0	0	0	0	0
2008	September	19	0	0	0	0	0	0	0	0	0	0	0	0	0	0	0	0	0	0	0
2008	September	20	0	0	0	0	7	8	0	0	0	0	3	0	0	0	0	0	0	0	0
2008	September	20	0	0	1	0	0	2	0	0	0	0	1	0	0	0	0	0	0	0	0
2008	September	20	0	1	1	0	0	3	0	0	0	0	5	0	0	0	0	0	0	0	0
2008	December	1	0	1	2	0	3	5	1	0	0	0	0	0	0	0	0	0	0	0	0
2008	December	1	0	0	0	0	0	5	0	0	0	1	0	0	0	0	0	0	0	0	0
2008	December	1	0	1	2	0	0	4	0	0	0	0	0	0	0	0	0	0	0	0	0
2008	December	2	0	0	0	0	0	1	0	0	0	0	0	0	0	0	0	0	0	0	0
2008	December	2	0	0	0	0	0	1	0	0	0	0	0	0	0	0	0	0	0	0	0
2008	December	2	0	0	1	0	0	2	0	0	0	0	0	0	0	0	0	0	0	0	0
2008	December	3	0	0	1	0	2	3	0	0	0	0	0	0	0	0	0	0	0	0	0
2008	December	3	0	0	0	0	2	3	1	0	0	0	0	0	0	0	0	0	0	0	0
2008	December	3	0	2	0	0	0	8	1	0	0	0	0	0	0	0	0	0	0	0	0
2008	December	4	0	0	0	0	0	1	0	0	0	0	0	0	0	0	0	0	0	0	0
2008	December	4	0	0	0	0	0	0	0	0	0	0	0	0	0	0	0	0	0	0	0
2008	December	4	0	0	1	0	0	0	0	0	0	0	0	0	0	0	0	0	0	0	0
2008	December	5	0	3	1	0	0	10	3	0	0	0	2	0	0	0	0	0	0	0	0
2008	December	5	0	0	0	0	0	19	3	0	0	0	0	0	0	0	0	0	0	0	0
2008	December	5	0	0	0	0	0	4	6	0	0	0	0	0	0	0	0	0	0	0	0
2008	December	6	1	2	1	0	1	2	0	0	0	0	0	0	0	0	0	0	0	0	0
2008	December	6	0	0	0	0	0	2	0	0	0	0	0	0	0	0	0	0	0	0	0
2008	December	6	0	0	2	0	0	0	0	0	0	0	0	0	0	0	0	0	0	0	0
2008	December	7	0	0	0	0	1	4	0	0	0	0	0	0	0	0	0	0	0	0	0
2008	December	7	2	0	0	0	0	9	1	0	0	0	0	0	0	0	0	0	0	0	0
2008	December	7	1	0	1	0	2	13	0	0	0	0	0	0	0	0	0	0	0	0	0
2008	December	8	0	0	2	0	0	2	0	0	0	0	1	0	0	0	0	0	0	0	0
2008	December	8	0	0	0	3	0	5	0	0	0	0	0	0	0	2	0	0	0	0	0
2008	December	8	0	0	1	0	0	2	0	0	0	0	0	0	0	0	0	0	0	0	0
2008	December	9	0	0	0	0	0	2	0	0	0	0	0	0	0	0	0	0	0	0	0
2008	December	9	0	0	0	0	0	2	0	0	0	0	0	0	0	0	0	0	0	0	0
2008	December	9	0	0	0	0	0	0	0	0	0	0	0	0	0	0	0	0	0	0	0
2008	December	10	0	0	2	0	0	1	0	0	0	0	0	0	0	0	0	0	0	0	0
2008	December	10	0	0	1	0	0	1	0	0	0	0	0	0	0	0	0	0	0	0	0
2008	December	10	0	0	0	0	0	1	1	0	0	0	0	0	0	0	0	0	0	0	0
2008	December	11	0	0	1	0	0	1	0	0	0	0	0	0	0	0	0	0	0	0	0
2008	December	11	0	0	0	0	0	3	0	0	0	0	0	0	0	0	0	0	0	0	0
2008	December	11	0	0	0	0	0	1	0	0	0	0	0	0	0	0	0	0	0	0	0
2008	December	12	0	0	0	1	0	3	0	0	0	0	0	0	0	0	0	0	0	0	0
2008	December	12	0	1	0	1	1	4	0	0	0	0	0	0	0	0	0	0	0	0	0
2008	December	12	0	1	0	0	4	6	0	0	0	0	0	0	0	0	0	0	0	0	0
2008	December	13	0	0	0	0	0	3	0	0	0	0	0	0	0	0	0	0	0	0	0
2008	December	13	0	0	0	0	0	2	0	0	0	0	0	0	0	0	0	0	0	0	0
2008	December	13	0	0	0	0	0	1	0	0	0	0	0	0	0	0	0	0	0	0	0
2008	December	14	0	0	3	0	0	6	0	0	0	0	0	0	0	0	0	0	0	0	0
2008	December	14	0	0	0	1	0	8	0	0	0	0	0	0	0	0	0	0	0	0	0
2008	December	14	0	0	1	0	0	5	0	0	0	0	0	0	0	0	0	0	0	0	0
2008	December	15	0	0	2	0	0	1	0	0	0	0	0	0	0	0	0	0	0	0	0
2008	December	15	0	0	3	0	8	6	0	0	0	0	0	0	0	0	0	0	0	0	0
2008	December	15	0	0	0	0	0	3	0	0	0	0	0	0	0	0	0	0	0	0	0
2008	December	16	0	0	0	0	0	8	0	0	0	0	0	0	0	0	0	0	0	0	0
2008	December	16	0	0	0	0	0	33	0	0	0	0	0	0	0	0	0	0	0	0	0
2008	December	16	0	3	0	0	4	0	0	0	0	0	0	0	0	0	0	0	0	0	0
2008	December	17	0	2	4	0	0	8	0	0	0	0	0	0	0	0	0	0	0	0	0
2008	December	17	0	1	1	0	0	9	0	0	0	0	0	0	0	0	0	0	0	0	0
2008	December	17	0	0	1	0	0	6	0	0	0	0	0	0	0	0	0	0	0	0	0
2008	December	18	0	2	0	0	0	8	0	0	0	0	0	0	0	0	0	0	0	0	0
2008	December	18	0	3	1	0	0	9	0	0	0	0	0	0	0	0	0	0	0	0	0
2008	December	18	0	3	6	0	2	8	0	0	0	0	0	0	0	0	0	0	0	0	0
2008	December	19	0	0	0	0	0	0	0	0	0	0	0	0	0	0	0	0	0	0	0
2008	December	19	0	0	0	0	0	0	0	0	0	0	0	0	0	0	0	0	0	0	0
2008	December	19	0	0	0	0	0	0	0	0	0	0	0	0	0	0	0	0	0	0	0
2008	December	20	0	0	0	0	0	0	0	0	0	0	0	0	0	0	0	0	0	0	0
2009	December	20	0	0	0	0	0	0	0	0	0	0	0	0	0	0	0	0	0	0	0
2009	December	20	0	0	0	0	0	1	0	0	0	0	0	0	0	0	0	0	0	0	0
2009	April	1	0	1	0	0	0	2	0	0	0	0	0	0	0	0	0	0	0	0	0
2009	April	1	0	1	1	0	0	1	0	0	0	0	0	0	0	0	0	0	0	0	0
2009	April	1	0	0	3	0	0	0	1	0	0	0	0	0	0	0	0	0	0	0	0
2009	April	2	0	1	1	0	0	0	0	0	0	0	0	0	0	0	0	0	0	0	0
2009	April	2	0	2	0	0	0	3	0	0	0	0	0	0	0	0	0	0	0	0	0
2009	April	2	0	1	1	1	1	2	0	0	0	0	0	0	0	0	0	0	0	0	0
2009	April	3	0	0	0	0	0	1	0	0	0	0	0	0	0	0	0	0	0	0	0
2009	April	3	0	0	6	0	2	4	0	0	0	0	0	0	0	0	0	0	0	0	0
2009	April	3	4	0	3	5	5	0	0	0	0	0	1	0	0	0	0	0	0	0	0
2009	April	4	0	2	0	0	0	11	0	0	0	0	0	0	0	0	0	0	0	0	0
2009	April	4	0	0	0	0	0	2	0	0	0	0	0	0	0	0	0	0	0	0	0
2009	April	4	0	0	3	0	0	0	0	0	0	0	0	0	0	0	0	0	0	0	0
2009	April	5	0	1	0	0	0	1	0	0	0	0	0	0	0	0	0	0	0	0	0
2009	April	5	1	0	3	0	0	6	0	0	0	0	0	0	0	0	0	0	0	0	0
2009	April	5	0	0	0	0	0	1	0	0	0	0	0	0	0	0	0	0	0	0	0
2009	April	6	0	1	0	0	3	7	0	0	0	0	0	0	0	0	0	0	0	0	0
2009	April	6	0	0	0	0	0	4	0	0	0	0	0	0	0	0	0	0	0	0	0
2009	April	6	0	0	0	0	0	0	0	0	0	0	0	0	0	0	0	0	0	0	0
2009	April	7	2	0	0	0	0	0	0	0	0	0	0	0	0	0	0	0	0	0	2
2009	April	7	0	0	0	0	0	5	0	0	0	0	0	0	0	0	0	0	0	0	0
2009	April	7	2	0	0	0	0	1	0	0	0	0	0	0	0	0	0	0	0	0	0
2009	April	8	0	13	0	0	0	7	0	0	0	0	0	0	0	0	0	0	0	0	0
2009	April	8	0	7	0	0	0	4	0	0	0	0	0	0	0	0	0	0	0	0	0
2009	April	8	0	2	0	0	0	0	0	0	0	0	0	0	0	0	0	0	0	0	0
2009	April	9	0	4	8	0	0	10	0	0	0	0	0	0	0	0	0	0	0	0	0
2009	April	9	0	0	0	0	0	1	0	0	0	0	0	0	0	0	0	0	0	0	0
2009	April	9	0	0	2	0	0	2	0	0	0	0	0	0	0	0	0	0	0	0	1
2009	April	10	0	1	0	1	0	1	0	0	0	0	0	0	0	0	0	0	0	0	0
2009	April	10	0	13	2	0	0	19	0	0	0	0	0	0	0	0	0	0	0	0	0
2009	April	10	0	6	0	0	0	5	0	0	0	0	0	0	0	0	0	0	0	0	0
2009	April	11	0	0	1	0	0	2	0	0	0	0	0	0	0	0	0	0	0	0	0
2009	April	11	0	0	0	0	0	0	0	0	0	0	0	0	0	0	0	0	0	0	0
2009	April	11	0	0	0	0	0	0	0	0	0	0	0	0	0	0	0	0	0	0	0
2009	April	12	0	0	4	0	0	5	0	0	0	0	0	0	0	0	0	0	0	0	0
2009	April	12	0	10	15	0	3	8	0	0	0	0	0	0	0	0	0	0	0	0	0
2009	April	12	0	10	4	0	1	9	0	0	0	0	0	0	0	0	0	0	0	0	0
2009	April	13	0	0	4	0	0	5	0	0	0	0	0	0	0	0	0	0	0	0	0
2009	April	13	0	0	0	0	0	5	0	0	0	0	0	0	0	0	0	0	0	0	0
2009	April	13	0	0	0	0	0	3	0	0	0	0	0	0	0	0	0	0	0	0	0
2009	April	14	0	2	0	0	0	5	0	0	0	0	0	0	0	0	0	0	0	0	0
2009	April	14	0	6	1	0	0	12	0	0	0	0	0	0	0	0	0	0	0	0	0
2009	April	14	0	0	2	0	0	6	0	0	0	0	0	0	0	0	0	0	0	0	0
2009	April	15	0	0	0	0	0	2	0	0	0	0	0	0	0	0	0	0	0	0	0
2009	April	15	0	0	0	0	0	0	0	0	0	0	0	0	0	0	0	0	0	0	0
2009	April	15	0	0	0	0	0	2	0	0	0	0	0	0	0	0	0	0	0	0	0
2009	April	16	0	1	0	0	0	1	0	0	0	0	0	0	0	0	0	0	0	0	0
2009	April	16	0	0	4	0	0	7	0	0	0	0	0	0	0	0	0	0	0	0	0
2009	April	16	0	0	7	0	0	8	0	0	0	0	0	0	0	0	0	0	0	0	0
2009	April	17	0	0	0	0	0	20	0	0	0	0	0	0	0	0	0	0	0	0	0
2009	April	17	0	0	0	0	0	19	0	0	0	0	0	0	0	0	0	0	0	0	0
2009	April	17	0	10	0	0	0	23	0	0	0	0	0	0	0	0	0	0	0	0	0
2009	April	18	0	1	1	0	0	1	0	0	0	0	0	0	0	0	0	0	0	0	0
2009	April	18	0	0	0	0	0	4	0	0	0	0	0	0	0	0	0	0	0	0	0
2009	April	18	0	0	0	0	0	1	0	0	0	0	0	0	0	0	0	0	0	0	0
2009	April	19	0	0	0	0	0	69	0	0	0	0	0	0	0	0	0	0	0	0	0
2009	April	19	0	0	0	0	0	36	0	0	0	0	0	0	0	0	0	0	0	0	0
2009	April	19	0	0	0	0	0	51	0	0	0	0	0	0	0	0	0	0	0	0	0
2009	April	20	0	3	2	0	0	9	0	0	0	0	0	0	0	0	0	0	0	0	0
2009	April	20	0	0	0	0	0	2	0	0	0	0	0	0	0	0	0	0	0	0	0
2009	April	20	0	1	0	0	0	0	0	0	0	0	0	0	0	0	0	0	0	0	0
2009	July	1	0	0	5	0	0	1	2	0	0	0	0	0	0	0	0	0	0	0	0
2009	July	1	0	0	0	1	0	2	0	0	0	0	0	0	0	0	0	0	0	0	0
2009	July	1	0	0	2	0	0	0	1	0	0	0	0	0	0	0	0	0	0	0	0
2009	July	2	5	6	0	0	0	13	2	0	0	0	0	0	0	0	0	0	0	0	0
2009	July	2	7	0	5	0	0	9	0	0	0	0	0	0	0	0	0	0	0	0	0
2009	July	2	1	0	0	0	0	12	0	0	0	0	0	0	0	0	0	0	0	0	0
2009	July	3	1	0	16	0	0	3	0	0	0	0	0	0	0	0	0	0	0	0	0
2009	July	3	2	0	0	0	0	4	0	0	0	0	0	0	0	0	0	0	0	0	0
2009	July	3	1	2	13	0	0	5	0	0	0	0	0	0	0	0	0	0	0	0	0
2009	July	4	0	0	0	0	0	7	6	0	0	0	0	0	0	0	0	0	0	0	0
2009	July	4	0	8	1	0	2	9	2	0	0	0	0	0	0	0	0	0	0	0	0
2009	July	4	0	2	0	0	0	1	2	0	0	0	0	0	0	0	1	0	0	0	0
2009	July	5	0	2	0	0	0	4	6	0	0	0	0	0	0	0	0	0	0	0	0
2009	July	5	0	1	1	0	0	3	0	0	0	0	0	0	0	0	0	0	0	0	0
2009	July	5	0	3	0	0	0	0	0	0	0	0	0	0	0	0	0	0	0	0	0
2009	July	6	0	6	2	0	0	15	5	0	0	0	0	0	0	0	0	0	0	0	0
2009	July	6	0	4	0	0	1	5	3	0	0	0	0	0	0	0	0	0	0	0	0
2009	July	6	0	0	0	0	2	2	0	0	0	0	0	0	0	0	0	0	0	0	0
2009	July	7	0	0	0	0	0	1	0	0	0	0	0	0	0	0	0	0	0	0	0
2009	July	7	0	0	0	0	0	0	0	0	0	0	0	0	0	0	0	0	0	0	0
2009	July	7	0	0	0	0	0	0	0	0	0	0	0	0	0	0	0	0	0	0	0
2009	July	8	0	3	0	0	0	2	3	0	0	0	0	0	0	0	0	0	0	0	0
2009	July	8	0	0	0	0	1	0	0	0	0	0	0	0	0	0	0	0	0	0	0
2009	July	8	0	1	8	0	0	0	0	0	0	0	0	0	0	0	0	0	0	0	0
2009	July	9	0	0	1	0	0	4	0	0	0	0	0	0	0	0	0	0	0	0	0
2009	July	9	0	1	1	0	0	0	0	0	0	0	0	0	0	0	0	0	0	0	0
2009	July	9	0	0	0	0	0	1	0	0	0	0	0	0	0	0	0	0	0	0	0
2009	July	10	0	3	1	0	0	1	0	0	0	0	0	0	0	0	0	0	0	0	0
2009	July	10	0	7	4	0	0	5	0	0	0	0	0	0	0	0	0	0	0	0	0
2009	July	10	0	1	2	0	0	4	0	0	0	0	0	0	0	0	0	0	0	0	0
2009	July	11	0	0	1	0	0	1	0	0	0	0	0	0	0	0	1	0	0	0	0
2009	July	11	0	0	0	0	0	4	0	0	0	0	0	0	0	0	0	0	0	0	0
2009	July	11	0	0	0	0	0	0	0	0	0	0	0	0	0	0	0	0	0	0	0
2009	July	12	0	0	1	0	0	2	0	0	0	0	0	0	0	0	0	0	0	0	0
2009	July	12	0	0	0	0	0	0	0	0	0	0	0	0	0	0	0	0	0	0	0
2009	July	12	0	1	0	0	0	0	1	0	0	0	0	0	0	0	0	0	0	0	0
2009	July	13	0	2	0	0	0	1	5	0	0	0	0	0	0	0	0	0	0	0	0
2009	July	13	0	1	0	0	0	1	2	0	0	0	0	0	0	0	0	0	0	0	0
2009	July	13	0	2	0	0	0	1	3	0	0	0	0	0	0	0	0	0	0	0	0
2009	July	14	0	0	0	0	0	8	0	0	0	0	0	0	0	0	0	0	0	0	0
2009	July	14	0	0	3	0	0	9	0	0	0	0	0	0	0	0	0	0	0	0	0
2009	July	14	0	0	4	0	0	2	0	0	0	0	0	0	0	0	0	0	0	0	0
2009	July	15	0	2	0	0	0	1	0	0	0	0	0	0	0	0	0	0	0	0	0
2009	July	15	0	0	0	0	0	1	0	0	0	0	0	0	0	0	0	0	0	0	0
2009	July	15	0	1	0	0	0	0	0	0	0	0	0	0	0	0	0	0	0	0	0
2009	July	16	0	0	3	0	1	9	1	0	0	0	0	0	0	0	1	0	0	0	0
2009	July	16	0	0	2	0	0	5	0	0	0	0	0	0	0	0	0	0	0	0	0
2009	July	16	0	1	0	0	2	7	1	0	0	0	0	0	0	0	0	0	0	0	0
2009	July	17	0	0	0	0	0	6	0	0	0	0	0	0	0	0	0	0	0	0	0
2009	July	17	0	3	0	0	0	6	0	0	0	0	0	0	0	0	0	0	0	0	0
2009	July	17	0	0	0	0	0	0	0	0	0	0	0	0	0	0	0	0	0	0	0
2009	July	18	0	0	0	0	0	2	0	0	0	0	0	0	0	0	0	0	0	0	0
2009	July	18	0	0	0	0	0	4	0	0	0	0	0	0	0	0	0	0	0	0	0
2009	July	18	0	0	0	0	0	0	0	0	0	0	0	0	0	0	0	0	0	0	0
2009	July	19	0	0	0	0	0	1	1	0	0	0	0	0	0	0	0	0	0	0	0
2009	July	19	0	0	0	0	0	5	0	0	0	0	0	0	0	0	0	0	0	0	0
2009	July	19	0	0	0	0	0	1	0	0	0	0	0	0	0	0	0	0	0	0	0
2009	July	20	0	0	0	0	0	1	0	0	0	0	0	0	0	0	0	0	0	0	0
2009	July	20	0	0	0	0	0	1	0	0	0	0	0	0	0	0	0	0	0	0	0
2009	July	20	0	0	0	0	0	0	0	0	0	0	0	0	0	0	0	0	0	0	0
2009	September	1	0	0	2	0	1	1	0	0	0	0	0	0	0	0	0	0	0	0	0
2009	September	1	0	0	0	0	0	0	0	0	0	0	0	0	0	0	0	0	0	0	0
2009	September	1	0	2	5	0	2	0	1	0	0	0	0	0	0	0	0	0	0	0	0
2009	September	2	0	7	0	0	0	5	0	0	0	0	0	0	0	0	0	0	0	0	0
2009	September	2	0	3	0	2	1	6	0	0	0	0	0	0	0	0	0	0	0	0	0
2009	September	2	0	4	0	3	0	9	0	0	0	0	0	0	0	0	0	0	0	0	0
2009	September	3	0	1	0	0	3	1	2	0	0	0	0	0	0	0	0	0	0	0	0
2009	September	3	0	0	1	0	3	1	1	0	0	0	0	0	0	0	0	0	0	0	0
2009	September	3	0	2	5	0	1	3	2	0	0	0	0	0	0	0	0	0	0	0	0
2009	September	4	1	0	2	0	6	4	0	0	0	0	0	0	0	0	1	0	0	0	0
2009	September	4	0	4	1	0	0	4	0	0	0	0	0	0	0	0	3	0	0	0	0
2009	September	4	0	0	2	0	0	2	4	0	0	0	0	0	0	0	0	0	0	0	0
2009	September	5	0	0	0	0	0	2	0	0	0	0	0	0	0	0	0	0	0	0	0
2009	September	5	0	1	0	0	0	2	0	0	0	0	0	0	0	0	0	0	0	0	0
2009	September	5	0	0	0	0	1	1	0	0	0	0	0	0	0	0	0	0	0	0	0
2009	September	6	0	0	5	4	0	0	0	0	0	0	0	0	0	0	0	0	0	0	0
2009	September	6	1	0	2	6	0	8	1	0	0	0	0	0	0	0	1	0	0	0	0
2009	September	6	1	0	0	0	0	14	1	0	0	0	0	0	0	0	0	0	0	0	0
2009	September	7	0	0	0	0	0	2	0	0	0	0	0	0	0	0	0	0	0	0	0
2009	September	7	0	0	1	0	0	0	0	0	0	0	0	0	0	0	0	0	0	0	0
2009	September	7	0	0	5	0	0	3	0	0	0	0	0	0	0	0	0	0	0	0	0
2009	September	8	0	0	0	0	1	7	0	0	0	0	0	0	0	0	0	0	0	0	0
2009	September	8	1	2	0	0	3	18	0	0	0	0	0	0	0	0	0	0	0	0	0
2009	September	8	0	4	0	3	3	6	0	0	0	0	0	0	0	0	0	0	0	0	0
2009	September	9	0	2	3	0	0	11	0	0	0	0	0	0	0	0	0	0	0	0	0
2009	September	9	0	0	1	0	1	6	0	0	0	0	0	0	0	0	0	0	0	0	0
2009	September	9	0	1	0	0	0	3	0	0	0	0	0	0	0	0	0	0	0	0	0
2009	September	10	0	0	0	0	0	0	0	0	0	0	0	0	0	0	0	0	0	0	0
2009	September	10	0	0	0	0	0	0	0	0	0	0	0	0	0	0	0	0	0	0	0
2009	September	10	0	0	0	0	0	0	0	0	0	0	0	0	0	0	0	0	0	0	0
2009	September	11	0	0	3	1	1	4	0	0	0	0	0	0	0	0	0	0	0	0	0
2009	September	11	0	5	4	0	0	2	0	0	0	0	0	0	0	0	0	0	0	0	0
2009	September	11	0	0	0	0	0	1	0	0	0	0	0	0	0	0	0	0	0	0	0
2009	September	12	0	1	2	0	0	8	0	0	0	0	0	0	0	0	0	0	0	0	0
2009	September	12	0	2	0	0	0	1	1	0	0	0	0	0	0	0	0	0	0	0	0
2009	September	12	0	2	0	0	0	1	1	0	0	0	0	0	0	0	0	0	0	0	0
2009	September	13	0	1	5	0	0	2	1	0	0	0	0	0	0	0	0	0	0	0	0
2009	September	13	0	0	0	0	0	7	0	0	0	0	0	0	0	0	0	0	0	0	0
2009	September	13	0	0	5	0	0	4	0	0	0	0	0	0	0	0	0	0	0	0	0
2009	September	14	0	0	0	0	0	4	0	0	0	0	0	0	0	0	0	0	0	0	0
2009	September	14	0	1	0	1	0	7	1	0	0	0	0	0	0	0	0	0	0	0	0
2009	September	14	0	1	0	0	0	3	0	0	0	0	0	0	0	0	0	0	0	0	0
2009	September	15	0	1	0	0	0	6	0	0	0	0	0	0	0	0	0	0	0	0	0
2009	September	15	0	0	0	0	0	5	0	0	0	0	0	0	0	0	0	0	0	0	0
2009	September	15	0	0	0	0	0	1	0	0	0	0	0	0	0	0	0	0	0	0	0
2009	September	16	0	4	1	0	0	12	0	0	0	0	0	0	0	0	0	0	0	0	0
2009	September	16	0	0	2	0	0	8	2	0	0	0	0	0	0	0	0	0	0	0	0
2009	September	16	0	0	1	0	0	5	0	0	0	0	0	0	0	0	0	0	0	0	0
2009	September	17	0	2	11	0	0	10	0	0	0	0	0	0	0	0	0	0	0	0	0
2009	September	17	0	0	3	0	0	3	0	0	0	0	0	0	0	0	0	0	0	0	0
2009	September	17	0	0	1	0	0	4	0	0	0	0	0	0	0	0	0	0	0	0	0
2009	September	18	0	0	0	0	0	298	0	0	0	0	0	0	0	0	0	0	0	0	0
2009	September	18	0	0	0	0	0	325	0	0	0	0	0	0	0	0	0	0	0	0	0
2009	September	18	0	0	0	0	0	50	0	0	0	0	0	0	0	0	0	0	0	0	0
2009	September	19	0	0	0	0	0	0	0	0	0	0	0	0	0	0	0	0	0	0	0
2009	September	19	0	0	0	0	0	0	0	0	0	0	0	0	0	0	0	0	0	0	0
2009	September	19	0	0	0	0	0	0	0	0	0	0	0	0	0	0	0	0	0	0	0
2009	September	20	0	0	0	0	0	6	0	0	0	0	0	0	0	0	0	0	0	0	0
2009	September	20	0	0	0	0	0	3	0	0	0	0	0	0	0	0	0	0	0	0	0
2009	September	20	0	0	0	0	0	1	0	0	0	0	0	0	0	0	0	0	0	0	0
2009	December	1	0	0	0	0	0	2	0	0	0	0	0	0	0	0	0	0	0	0	0
2009	December	1	0	0	0	0	0	4	0	0	0	0	0	0	0	0	0	0	0	0	0
2009	December	1	0	0	1	0	0	0	0	0	0	0	0	0	0	0	0	0	0	0	0
2009	December	2	0	0	1	0	0	2	0	0	0	0	0	0	0	0	0	0	0	0	0
2009	December	2	0	0	1	0	1	7	0	0	0	0	0	0	0	0	0	0	0	0	0
2009	December	2	0	1	1	0	1	5	0	0	0	0	0	0	0	0	0	0	0	0	0
2009	December	3	0	0	0	0	0	3	0	0	0	0	0	0	0	0	0	0	0	0	0
2009	December	3	0	0	0	0	0	2	0	0	0	0	0	0	0	0	0	0	0	0	0
2009	December	3	0	1	1	0	1	0	0	0	0	0	1	0	0	0	0	0	0	0	0
2009	December	4	0	0	0	0	0	2	0	0	0	0	0	0	0	0	0	0	0	0	0
2009	December	4	0	0	0	0	0	15	0	0	0	0	0	0	0	0	0	0	0	0	0
2009	December	4	1	4	0	0	1	0	0	0	0	0	0	0	0	0	4	0	0	0	0
2009	December	5	0	0	0	0	0	0	0	0	0	0	0	0	0	0	0	0	0	0	0
2009	December	5	0	0	0	0	1	2	0	0	0	0	0	0	0	0	0	0	0	0	0
2009	December	5	0	0	0	1	0	1	0	0	0	0	0	0	0	0	0	0	0	0	0
2009	December	6	0	0	0	0	0	2	0	0	0	0	0	0	0	0	1	0	0	0	0
2009	December	6	0	0	1	0	0	0	0	0	0	0	0	0	0	0	0	0	0	0	0
2009	December	6	0	0	0	0	0	0	0	0	0	0	0	0	0	0	0	0	0	0	0
2009	December	7	1	0	0	0	0	2	0	0	0	0	0	0	0	0	0	0	0	0	0
2009	December	7	1	0	0	0	0	0	0	0	0	0	0	0	0	0	0	0	0	0	0
2009	December	7	0	0	0	0	0	0	0	0	0	0	0	0	0	0	0	0	0	0	0
2009	December	8	2	0	0	0	0	1	0	0	0	0	0	0	0	0	0	0	0	0	0
2009	December	8	0	0	0	0	0	1	2	0	0	0	0	0	0	0	0	0	0	0	0
2009	December	8	0	0	0	0	0	3	2	0	0	0	0	0	0	0	0	0	0	0	0
2009	December	9	0	0	0	0	0	2	0	0	0	0	0	0	0	0	0	0	0	0	0
2009	December	9	1	1	0	0	0	0	0	0	0	0	0	0	0	0	0	0	0	0	0
2009	December	9	5	1	1	0	0	0	1	0	0	0	0	0	0	0	0	0	0	0	0
2009	December	10	0	0	0	0	0	9	0	0	0	0	0	0	0	0	0	0	0	0	0
2009	December	10	0	0	0	0	0	1	0	0	0	0	0	0	0	0	0	0	0	0	0
2009	December	10	0	0	0	0	0	18	0	0	0	0	0	0	0	0	0	0	0	0	0
2009	December	11	0	3	0	0	0	7	0	0	0	0	0	0	0	0	0	0	0	0	0
2009	December	11	0	1	0	0	0	2	0	0	0	0	0	0	0	0	0	0	0	0	0
2009	December	11	0	3	0	0	0	4	0	0	0	0	0	0	0	0	0	0	0	0	0
2009	December	12	0	1	4	0	0	11	0	0	0	0	0	0	0	0	1	0	0	0	0
2009	December	12	0	3	5	0	0	7	1	0	0	0	0	0	0	0	0	0	0	0	0
2009	December	12	0	0	1	0	0	5	6	0	0	0	0	0	0	0	0	0	0	0	0
2009	December	13	0	0	0	0	0	1	0	0	0	0	0	0	0	0	0	0	0	0	0
2009	December	13	0	0	0	0	0	2	0	0	0	0	0	0	0	0	0	0	0	0	0
2009	December	13	0	0	0	0	0	0	0	0	0	0	0	0	0	0	0	0	0	0	0
2009	December	14	0	1	0	4	0	7	0	0	0	0	0	0	0	0	0	0	0	0	0
2009	December	14	0	0	0	0	0	0	0	0	0	0	0	0	0	0	0	0	0	0	0
2009	December	14	0	0	1	0	0	0	0	0	0	0	0	0	0	0	0	0	0	0	0
2009	December	15	0	0	0	0	0	2	0	0	0	0	0	0	0	0	0	0	0	0	0
2009	December	15	0	3	2	0	0	2	0	0	0	0	0	0	0	0	0	0	0	0	0
2009	December	15	0	0	2	0	0	1	0	0	0	0	0	0	0	0	0	0	0	0	0
2009	December	16	0	2	0	0	0	4	0	0	0	0	0	0	0	0	0	0	0	0	0
2009	December	16	0	0	0	0	0	3	0	0	0	0	0	0	0	0	0	0	0	0	0
2009	December	16	0	0	2	0	0	5	0	0	0	0	0	0	0	0	0	0	0	0	0
2009	December	17	0	0	0	0	1	11	0	0	0	0	0	0	0	0	0	0	0	0	0
2009	December	17	0	1	0	0	0	2	1	0	0	0	0	0	0	0	0	0	0	0	0
2009	December	17	0	0	0	0	1	0	1	0	0	0	0	0	0	0	0	0	0	0	0
2009	December	18	0	0	0	0	0	10	0	0	0	0	0	0	0	0	0	0	0	0	0
2009	December	18	0	0	0	0	0	3	0	0	0	0	0	0	0	0	0	0	0	0	0
2009	December	18	0	0	0	0	0	10	0	0	0	0	0	0	0	0	0	0	0	0	0
2009	December	19	0	6	0	0	2	2	0	0	0	0	0	0	0	0	0	0	0	0	0
2009	December	19	0	4	1	1	3	0	0	0	0	0	0	0	0	0	0	0	0	0	0
2009	December	19	0	6	1	0	0	0	0	0	0	0	0	0	0	0	0	0	0	0	0
2009	December	20	0	1	1	0	1	1	0	0	0	0	0	0	0	0	0	0	0	0	0
2010	December	20	0	0	1	0	0	0	0	0	0	0	0	0	0	0	0	0	0	0	0
2010	December	20	0	0	1	0	0	1	0	0	0	0	0	0	0	0	0	0	0	0	0
2010	March	1	0	0	0	0	0	0	0	0	0	0	0	0	0	0	0	0	0	0	0
2010	March	1	0	0	0	0	0	0	0	0	0	0	0	0	0	0	0	0	0	0	0
2010	March	1	0	0	0	0	0	0	0	0	0	0	0	0	0	0	0	0	0	0	0
2010	March	2	0	0	2	0	0	0	0	0	0	0	0	0	0	0	0	0	0	0	0
2010	March	2	0	0	0	0	0	0	0	0	0	0	0	0	0	0	0	0	0	0	0
2010	March	2	0	0	0	0	0	0	0	0	0	0	0	0	0	0	0	0	0	0	0
2010	March	3	0	0	0	1	0	2	0	0	0	0	0	0	0	0	0	0	0	0	0
2010	March	3	3	0	0	0	0	2	0	0	0	0	0	0	0	0	0	0	0	0	0
2010	March	3	0	0	0	0	0	2	0	0	0	0	0	0	0	0	0	0	0	0	0
2010	March	4	0	0	0	0	0	1	0	0	0	0	0	0	0	0	0	0	0	0	0
2010	March	4	0	0	0	0	0	0	0	0	0	0	0	0	0	0	0	0	0	0	0
2010	March	4	1	0	0	0	0	0	0	0	0	0	0	0	0	0	0	0	0	0	0
2010	March	5	0	0	1	0	0	0	0	0	0	0	0	0	0	0	0	0	0	0	0
2010	March	5	0	0	0	0	0	0	0	0	0	0	0	0	0	0	0	0	0	0	0
2010	March	5	0	0	0	0	0	0	0	0	0	0	0	0	0	0	0	0	0	0	0
2010	March	6	0	0	1	0	0	6	0	0	0	0	0	0	0	0	0	0	0	0	0
2010	March	6	0	0	0	0	0	3	0	0	0	0	0	0	0	0	0	0	0	0	0
2010	March	6	0	0	0	0	0	4	0	0	0	0	0	0	0	0	0	0	0	0	0
2010	March	7	0	0	1	0	0	0	0	0	0	0	0	0	0	0	0	0	0	0	0
2010	March	7	0	0	0	0	0	0	0	0	0	0	0	0	0	0	0	0	0	0	0
2010	March	7	0	0	0	0	0	0	0	0	0	0	0	0	0	0	0	0	0	0	0
2010	March	8	0	0	0	0	0	0	0	0	0	0	0	0	0	0	0	0	0	0	0
2010	March	8	0	0	0	0	0	0	0	0	0	0	0	0	0	0	0	0	0	0	0
2010	March	8	0	0	0	0	0	1	0	0	0	0	0	0	0	0	0	0	0	0	0
2010	March	9	0	0	3	0	0	0	0	0	0	0	0	0	0	0	0	0	0	0	0
2010	March	9	0	0	0	0	0	0	0	0	0	0	0	0	0	0	0	0	0	0	0
2010	March	9	0	0	1	0	0	0	0	0	0	0	0	0	0	0	0	0	0	0	0
2010	March	10	0	2	0	1	0	6	0	0	0	0	0	0	0	0	0	0	0	0	0
2010	March	10	0	0	0	0	0	5	0	0	0	0	0	0	0	0	0	0	0	0	0
2010	March	10	0	0	0	0	0	3	0	0	0	0	0	0	0	0	0	0	0	0	0
2010	March	11	0	0	0	0	0	0	0	0	0	0	0	0	0	0	0	0	0	0	0
2010	March	11	0	0	1	0	1	0	0	0	0	0	1	0	0	0	0	0	0	0	0
2010	March	11	0	0	1	0	0	0	0	0	0	0	0	0	0	0	0	0	0	0	0
2010	March	12	0	0	0	0	0	6	0	0	0	0	0	0	0	0	0	0	0	0	0
2010	March	12	0	2	0	0	2	1	0	0	0	0	0	0	0	0	0	0	0	0	0
2010	March	12	0	1	0	0	0	0	0	0	0	0	0	0	0	0	0	0	0	0	0
2010	March	13	0	1	0	0	0	3	0	0	0	0	0	0	0	0	0	0	0	0	0
2010	March	13	0	0	0	0	1	7	0	0	0	0	0	0	0	0	0	0	0	0	0
2010	March	13	0	0	0	0	0	0	0	0	0	0	0	0	0	0	0	0	0	0	0
2010	March	14	0	0	0	0	0	1	0	0	0	0	0	0	0	0	0	0	0	0	0
2010	March	14	0	0	0	0	0	0	0	0	0	0	0	0	0	0	0	0	0	0	0
2010	March	14	0	0	0	0	0	1	0	0	0	0	0	0	0	0	0	0	0	0	0
2010	March	15	0	0	0	0	0	1	0	0	0	0	0	0	0	0	0	0	0	0	0
2010	March	15	0	0	0	0	0	3	0	0	0	0	0	0	0	0	0	0	0	0	0
2010	March	15	0	2	0	0	0	3	0	0	0	0	0	0	0	0	0	0	0	0	0
2010	March	16	0	2	0	1	1	2	1	0	0	0	0	0	0	0	1	0	0	0	0
2010	March	16	0	2	0	2	0	1	0	0	0	0	0	0	0	0	0	0	0	0	0
2010	March	16	0	0	0	3	0	0	0	0	0	0	0	0	0	0	0	0	0	0	0
2010	March	17	0	1	2	0	0	6	0	0	0	0	0	0	0	0	0	0	0	0	0
2010	March	17	0	0	0	0	0	16	0	0	0	0	0	0	0	0	0	0	0	0	0
2010	March	17	0	7	0	0	0	0	0	0	0	0	0	0	0	0	0	0	0	0	0
2010	March	18	0	0	0	0	0	142	0	0	0	0	0	0	0	0	0	0	0	0	0
2010	March	18	0	0	0	0	0	159	0	0	0	0	0	0	0	0	0	0	0	0	0
2010	March	18	0	0	0	0	0	204	0	0	0	0	0	0	0	0	0	0	0	0	0
2010	March	19	0	1	0	0	0	0	0	0	0	0	0	0	0	0	0	0	0	0	0
2010	March	19	0	0	0	0	0	2	0	0	0	0	0	0	0	0	0	0	0	0	0
2010	March	19	0	0	0	0	0	1	0	0	0	0	0	0	0	0	0	0	0	0	0
2010	March	20	0	1	1	0	0	1	0	0	0	0	0	0	0	0	0	0	0	0	0
2010	March	20	0	0	1	0	0	0	0	0	0	0	0	0	0	0	0	0	0	0	0
2010	March	20	0	0	0	0	0	0	0	0	0	0	0	0	0	0	0	0	0	0	0
2010	Junio	1	0	0	0	0	0	1	0	0	0	0	0	0	0	0	0	0	0	0	0
2010	Junio	1	0	0	1	0	0	1	0	0	0	0	0	0	0	0	0	0	0	0	0
2010	Junio	1	0	0	0	0	0	0	0	0	0	0	0	0	0	0	0	0	0	0	0
2010	Junio	2	0	0	0	0	0	1	0	0	0	0	0	0	0	0	0	0	0	0	0
2010	Junio	2	0	4	0	0	0	2	0	0	0	0	0	0	0	0	0	0	0	0	0
2010	Junio	2	0	0	0	0	0	2	0	0	0	0	0	0	0	0	0	0	0	0	0
2010	Junio	3	0	0	2	2	0	10	0	0	0	0	0	0	0	0	0	0	0	0	0
2010	Junio	3	0	0	4	0	0	2	0	0	0	0	0	0	0	0	0	0	0	0	0
2010	Junio	3	2	0	3	2	0	9	0	0	0	0	1	0	0	0	0	0	0	0	0
2010	Junio	4	0	0	0	0	0	4	0	0	0	0	0	0	0	0	0	0	0	0	0
2010	Junio	4	0	1	0	0	0	5	0	0	0	0	0	0	0	0	0	0	0	0	0
2010	Junio	4	0	0	0	1	0	0	0	1	0	0	0	0	0	0	1	0	0	0	0
2010	Junio	5	3	0	0	0	2	5	0	0	0	0	0	0	0	0	0	0	0	0	0
2010	Junio	5	0	0	0	0	1	2	0	0	0	0	0	0	0	0	0	0	0	0	0
2010	Junio	5	2	0	0	0	1	2	0	0	0	0	0	0	0	0	0	0	0	0	0
2010	Junio	6	0	6	0	0	0	9	0	0	0	0	0	0	0	0	1	0	0	0	0
2010	Junio	6	0	2	2	1	0	4	1	0	0	0	0	0	0	0	1	0	0	0	0
2010	Junio	6	4	0	1	0	0	1	0	0	0	0	0	0	0	0	0	0	0	0	0
2010	Junio	7	0	0	0	0	0	10	0	0	0	0	0	0	0	0	0	0	0	0	0
2010	Junio	7	0	0	0	0	0	4	0	0	0	0	0	0	0	0	0	0	0	0	0
2010	Junio	7	0	0	0	0	0	0	0	0	0	0	0	0	0	0	0	0	0	0	0
2010	Junio	8	0	0	0	0	0	2	0	0	0	0	0	0	0	0	0	0	0	0	0
2010	Junio	8	0	0	0	0	0	18	0	0	0	0	0	0	0	0	0	0	0	0	0
2010	Junio	8	0	1	0	1	0	7	0	0	0	0	0	0	0	0	0	0	0	0	0
2010	Junio	9	0	0	1	0	0	3	4	0	0	0	0	0	0	0	0	0	0	0	0
2010	Junio	9	0	0	1	0	0	5	2	0	0	0	0	0	0	0	0	0	0	0	0
2010	Junio	9	0	1	0	0	0	6	3	0	0	0	0	0	0	0	0	0	0	0	0
2010	Junio	10	0	0	0	0	0	2	0	0	0	0	0	0	0	0	0	0	0	0	0
2010	Junio	10	0	1	3	1	0	7	0	0	0	0	0	0	0	0	0	0	0	0	0
2010	Junio	10	0	0	2	0	0	1	0	0	0	0	0	0	0	0	0	0	0	0	0
2010	Junio	11	0	1	4	1	0	11	0	0	0	0	0	0	0	0	1	0	0	0	0
2010	Junio	11	0	3	0	0	0	6	3	0	0	0	0	0	0	0	0	0	0	0	0
2010	Junio	11	3	0	1	0	0	6	0	0	0	0	0	0	0	0	0	0	0	0	0
2010	Junio	12	0	0	0	0	0	2	0	0	0	0	0	0	0	0	0	0	0	0	0
2010	Junio	12	0	0	1	2	0	9	0	0	0	0	0	0	0	0	0	0	0	0	0
2010	Junio	12	0	0	1	1	0	5	0	0	0	0	0	0	0	0	0	0	0	0	0
2010	Junio	13	0	2	1	0	0	5	0	0	0	0	0	0	0	0	0	0	0	0	0
2010	Junio	13	0	1	1	0	0	1	0	0	0	0	0	0	0	0	0	0	0	0	0
2010	Junio	13	0	1	0	0	0	3	0	0	0	0	0	0	0	0	0	0	0	0	0
2010	Junio	14	0	1	0	0	0	2	0	0	0	0	0	0	0	0	0	0	0	0	0
2010	Junio	14	0	7	2	0	0	4	1	0	0	0	0	0	0	0	2	0	0	0	0
2010	Junio	14	0	1	0	0	0	0	0	0	0	0	0	0	0	0	0	0	0	0	0
2010	Junio	15	0	0	0	0	0	6	0	0	0	0	0	0	0	0	0	0	0	0	0
2010	Junio	15	0	1	0	0	0	1	0	0	0	0	0	0	0	0	0	0	0	0	0
2010	Junio	15	0	2	1	0	0	3	0	0	0	0	0	0	0	0	0	0	0	0	0
2010	Junio	16	0	1	0	0	0	3	0	0	0	0	0	0	0	0	0	0	0	0	0
2010	Junio	16	0	0	0	0	1	10	0	0	0	0	0	0	0	0	0	0	0	0	0
2010	Junio	16	0	0	0	0	0	3	0	0	0	0	0	0	0	0	0	0	0	0	0
2010	Junio	17	0	0	1	0	0	2	0	0	0	0	0	0	0	0	0	0	0	0	0
2010	Junio	17	0	0	0	0	0	1	0	0	0	0	0	0	0	0	0	0	0	0	0
2010	Junio	17	0	0	1	0	0	0	0	0	0	0	0	0	0	0	0	0	0	0	0
2010	Junio	18	0	0	3	0	0	5	3	0	0	0	0	0	0	0	0	0	0	0	0
2010	Junio	18	0	2	2	0	0	5	0	0	0	0	0	0	0	0	0	0	0	0	0
2010	Junio	18	0	1	2	0	0	0	0	0	0	0	0	0	0	0	0	0	0	0	0
2010	Junio	19	0	0	0	0	0	1	0	0	0	0	0	0	0	0	0	0	0	0	0
2010	Junio	19	0	0	0	0	0	0	0	0	0	0	0	0	0	0	0	0	0	0	0
2010	Junio	19	0	0	0	0	0	0	0	0	0	0	0	0	0	0	0	0	0	0	0
2010	Junio	20	0	0	0	11	0	4	0	0	0	0	0	0	0	0	0	0	0	0	0
2010	Junio	20	0	0	0	0	0	0	0	0	0	0	0	0	0	0	0	0	0	0	0
2010	Junio	20	0	0	0	0	0	0	0	0	0	0	0	0	0	0	0	0	0	0	0
2010	September	1	0	0	0	0	0	2	0	0	0	0	0	0	0	0	0	0	0	0	0
2010	September	1	0	1	1	0	0	1	0	0	0	0	0	0	0	0	0	0	0	0	0
2010	September	1	0	1	0	0	0	0	1	0	0	0	0	0	0	0	0	0	0	0	0
2010	September	2	0	0	0	0	0	1	1	0	0	0	0	0	0	0	0	0	0	0	0
2010	September	2	0	1	0	0	0	0	0	0	0	0	0	0	0	0	0	0	0	0	0
2010	September	2	0	3	0	0	0	0	0	0	0	0	0	0	0	0	0	0	0	0	0
2010	September	3	0	0	0	3	0	0	0	0	0	0	0	0	0	0	0	0	0	0	0
2010	September	3	0	1	2	0	0	0	0	0	0	0	0	0	0	0	0	0	0	0	0
2010	September	3	0	0	0	0	0	0	2	0	0	0	0	0	0	10	0	0	0	0	0
2010	September	4	0	1	1	0	0	9	0	1	0	0	0	0	0	0	0	0	0	0	0
2010	September	4	1	6	2	0	5	20	3	2	0	0	0	0	0	0	0	0	0	0	0
2010	September	4	0	5	0	1	1	8	3	0	0	0	0	0	0	0	1	0	0	0	0
2010	September	5	0	3	0	0	9	26	51	0	0	0	3	0	0	0	0	0	0	0	0
2010	September	5	1	6	0	0	0	21	43	0	0	0	12	0	0	0	0	0	0	0	0
2010	September	5	7	10	15	0	13	52	64	2	0	0	26	0	0	0	0	0	0	0	0
2010	September	6	1	4	2	0	6	8	0	1	0	0	0	0	0	0	0	0	0	0	0
2010	September	6	1	2	6	0	5	12	1	1	0	0	0	0	0	0	0	0	0	0	0
2010	September	6	0	4	2	0	3	9	1	0	0	0	0	0	0	0	0	0	0	0	0
2010	September	7	0	1	0	0	0	1	7	0	0	0	0	0	0	0	0	0	0	0	0
2010	September	7	4	7	1	0	0	1	0	0	0	0	0	0	0	0	0	0	0	0	0
2010	September	7	1	2	3	0	0	0	4	0	0	0	0	0	0	0	0	0	0	0	0
2010	September	8	0	0	0	1	0	0	0	0	0	0	0	0	0	0	0	0	0	0	0
2010	September	8	0	0	0	0	0	0	0	0	0	0	0	0	0	0	0	0	0	0	0
2010	September	8	0	0	0	0	0	0	0	0	0	0	0	0	0	0	0	0	0	0	0
2010	September	9	0	0	2	0	0	4	1	0	0	0	0	0	0	0	0	0	0	0	0
2010	September	9	0	0	4	1	1	11	0	0	0	0	0	0	0	0	0	0	0	0	0
2010	September	9	1	0	1	0	0	10	2	0	0	0	0	0	0	0	0	0	0	0	0
2010	September	10	0	0	0	0	0	0	0	0	0	0	0	0	0	0	0	0	0	0	0
2010	September	10	0	0	0	0	0	0	0	0	0	0	0	0	0	0	0	0	0	0	0
2010	September	10	0	0	0	0	0	0	0	0	0	0	0	0	0	0	0	0	0	0	0
2010	September	11	0	5	0	0	0	4	0	0	0	0	0	0	0	0	0	0	0	0	0
2010	September	11	1	0	0	1	0	3	0	0	0	0	0	0	0	0	0	0	0	0	0
2010	September	11	0	2	2	0	0	16	0	1	0	0	0	0	0	0	0	0	0	0	0
2010	September	12	0	1	0	0	0	0	0	0	0	0	0	0	0	0	0	0	0	0	0
2010	September	12	0	0	0	0	0	0	0	0	0	0	0	0	0	0	0	0	0	0	0
2010	September	12	0	2	1	0	0	0	0	0	0	0	0	0	0	0	0	0	0	0	0
2010	September	13	0	0	0	0	0	0	0	0	0	0	0	0	0	0	0	0	0	0	0
2010	September	13	0	1	0	0	0	0	0	0	0	0	0	0	0	0	0	0	0	0	0
2010	September	13	0	0	0	0	0	0	1	0	0	0	0	0	0	0	0	0	0	0	0
2010	September	14	0	1	0	0	0	0	0	0	0	0	0	0	0	0	0	0	0	0	0
2010	September	14	0	0	0	0	0	0	0	0	0	0	0	0	0	0	0	0	0	0	0
2010	September	14	0	2	0	0	0	0	0	0	0	0	0	0	0	0	0	0	0	0	0
2010	September	15	8	5	0	0	0	1	0	1	0	0	0	0	0	0	0	0	0	0	0
2010	September	15	0	1	0	0	0	0	0	0	0	0	0	0	0	0	0	0	0	0	0
2010	September	15	7	0	0	0	0	0	0	0	0	0	0	0	0	0	0	0	0	0	0
2010	September	16	0	1	0	0	0	0	3	0	0	0	0	0	0	0	0	0	0	0	0
2010	September	16	1	0	0	0	0	0	0	0	0	0	0	0	0	0	0	0	0	0	0
2010	September	16	0	0	0	0	0	0	0	0	0	0	0	0	0	0	0	0	0	0	0
2010	September	17	0	0	0	0	0	0	0	0	0	0	0	0	0	0	0	0	0	0	0
2010	September	17	0	0	0	0	0	0	0	0	0	0	0	0	0	0	0	0	0	0	0
2010	September	17	0	0	0	0	0	0	0	0	0	0	0	0	0	0	0	0	0	0	0
2010	September	18	0	3	0	0	0	0	0	0	0	0	0	0	0	0	0	0	0	0	0
2010	September	18	0	5	0	0	0	5	0	0	0	0	0	0	0	0	0	0	0	0	0
2010	September	18	0	3	0	0	0	2	0	0	0	0	0	0	0	0	0	0	0	0	0
2010	September	19	0	0	0	0	0	0	0	0	0	0	0	0	0	0	0	0	0	0	0
2010	September	19	0	0	0	0	0	0	0	0	0	0	0	0	0	0	0	0	0	0	0
2010	September	19	0	0	0	0	0	0	0	0	0	0	0	0	0	0	0	0	0	0	0
2010	September	20	0	4	0	0	0	2	0	0	0	0	0	0	0	0	0	0	0	0	0
2011	September	20	0	0	0	0	0	5	0	0	0	0	0	0	0	0	0	0	0	0	0
2011	September	20	0	0	0	0	0	6	0	0	0	0	0	0	0	0	0	0	0	0	0
2011	January	1	0	0	0	0	0	0	0	0	0	0	0	0	0	0	0	0	0	0	0
2011	January	1	0	0	1	0	0	0	0	0	0	0	0	0	0	0	0	0	0	0	0
2011	January	1	0	0	0	0	0	0	0	0	0	0	0	0	0	0	0	0	0	0	0
2011	January	2	0	0	0	0	0	5	0	0	0	0	0	0	0	0	0	0	0	0	0
2011	January	2	0	1	2	0	0	2	0	0	0	0	0	0	0	0	0	0	0	0	0
2011	January	2	0	0	0	0	0	6	0	0	0	0	0	0	0	0	0	0	0	0	0
2011	January	3	0	0	0	1	0	0	0	0	0	0	0	0	0	0	0	0	0	0	0
2011	January	3	0	2	0	0	0	7	0	0	0	0	0	0	0	0	0	0	0	0	0
2011	January	3	0	4	0	0	0	4	0	0	0	0	0	0	0	0	0	0	0	0	0
2011	January	4	0	0	2	0	0	2	0	0	0	0	0	0	0	0	0	0	0	0	0
2011	January	4	2	0	3	1	0	11	0	0	0	0	0	0	0	0	0	0	0	0	0
2011	January	4	1	1	1	0	0	4	0	0	0	0	0	0	0	0	0	0	0	0	0
2011	January	5	2	4	0	0	0	9	0	0	0	0	0	0	0	0	0	0	0	0	0
2011	January	5	0	0	0	0	0	8	0	0	0	0	0	0	0	0	0	0	0	0	0
2011	January	5	1	3	0	0	0	4	0	0	0	0	0	0	0	0	0	0	0	0	0
2011	January	6	1	1	0	0	1	8	0	0	0	0	0	0	0	0	0	0	0	0	0
2011	January	6	0	0	0	0	0	0	0	0	0	0	0	0	0	0	0	0	0	0	0
2011	January	6	1	2	1	0	0	24	0	0	0	0	0	0	0	0	0	0	0	0	0
2011	January	7	0	0	0	0	0	1	0	0	0	0	0	0	0	0	0	0	0	0	0
2011	January	7	0	0	0	0	0	2	0	0	0	0	0	0	0	0	0	0	0	0	0
2011	January	7	0	0	0	0	0	0	0	0	0	0	0	0	0	0	0	0	0	0	0
2011	January	8	0	0	0	0	1	0	0	0	0	0	0	0	0	0	0	0	0	0	0
2011	January	8	0	1	0	1	0	0	0	0	0	0	0	0	0	0	0	0	0	0	0
2011	January	8	0	0	0	0	0	1	0	0	0	0	0	0	0	0	0	0	0	0	0
2011	January	9	0	0	0	1	0	0	0	0	0	0	0	0	0	0	0	0	0	0	0
2011	January	9	0	0	0	0	0	1	0	0	0	0	0	0	0	0	0	0	0	0	0
2011	January	9	0	0	0	0	0	1	0	0	0	0	0	0	0	0	0	0	0	0	0
2011	January	10	0	0	1	0	1	1	0	0	0	0	0	0	0	0	0	0	0	0	0
2011	January	10	0	0	0	0	0	4	0	0	0	0	0	0	0	0	0	0	0	0	0
2011	January	10	0	0	0	0	0	0	0	0	0	0	0	0	0	0	0	0	0	0	0
2011	January	11	0	0	0	0	0	2	0	0	0	0	0	0	0	0	0	0	0	0	0
2011	January	11	0	2	0	0	0	3	0	0	0	0	0	0	0	0	0	0	0	0	0
2011	January	11	0	0	0	0	0	2	0	0	0	0	0	0	0	0	0	0	0	0	0
2011	January	12	0	0	4	0	0	0	0	0	0	0	0	0	0	0	0	0	0	0	0
2011	January	12	0	1	0	0	0	2	0	0	0	0	0	0	0	0	0	0	0	0	0
2011	January	12	0	1	2	0	0	4	0	0	0	0	0	0	0	0	0	0	0	0	0
2011	January	13	0	0	0	0	0	2	0	0	0	0	0	0	0	0	0	0	0	0	0
2011	January	13	0	0	1	0	0	1	0	0	0	0	0	0	0	0	0	0	0	0	0
2011	January	14	0	0	0	0	0	2	0	0	0	0	0	0	0	0	0	0	0	0	0
2011	January	14	0	0	1	0	0	10	0	0	0	0	0	0	0	0	0	0	0	0	0
2011	January	14	0	0	1	0	0	2	0	0	0	0	0	0	0	0	0	0	0	0	0
2011	January	15	0	0	0	0	0	0	0	0	0	0	0	0	0	0	0	0	0	0	0
2011	January	15	0	0	0	0	0	4	0	0	0	0	0	0	0	0	0	0	0	0	0
2011	January	15	0	0	0	0	1	0	0	0	0	0	0	0	0	0	0	0	0	0	0
2011	January	16	0	1	0	0	0	1	0	0	0	0	0	0	0	0	0	0	0	0	0
2011	January	16	0	0	0	0	0	1	0	0	0	0	0	0	0	0	0	0	0	0	0
2011	January	16	0	0	0	0	0	6	0	0	0	0	0	0	0	0	0	0	0	0	0
2011	January	17	0	1	1	0	0	6	0	0	0	0	0	0	0	0	0	0	0	0	0
2011	January	17	0	2	0	0	0	4	0	0	0	0	0	0	0	0	0	0	0	0	0
2011	January	17	0	1	3	0	0	0	0	0	0	0	0	0	0	0	0	0	0	0	0
2011	January	18	0	0	1	0	0	2	0	0	0	0	0	0	0	0	0	0	0	0	0
2011	January	18	0	1	0	0	0	4	0	0	0	0	1	0	0	0	0	0	0	0	0
2011	January	18	0	0	0	0	0	3	0	0	0	0	0	0	0	0	0	0	0	0	0
2011	January	19	0	0	0	0	0	3	0	0	0	0	0	0	0	0	0	0	0	0	0
2011	January	19	0	0	0	0	0	1	0	0	0	0	0	0	0	0	0	0	0	0	0
2011	January	19	0	0	0	0	0	0	0	0	0	0	0	0	0	0	0	0	0	0	0
2011	January	20	0	0	0	0	0	0	0	0	0	0	0	0	0	0	0	0	0	0	0
2011	January	20	0	0	0	0	0	0	0	0	0	0	0	0	0	0	0	0	0	0	0
2011	January	20	0	0	0	0	0	0	0	0	0	0	0	0	0	0	0	0	0	0	0
2011	March	1	0	0	0	0	0	1	0	0	0	0	0	0	0	0	0	0	0	0	0
2011	March	1	0	0	0	0	0	0	0	0	0	0	0	0	0	0	0	0	0	0	0
2011	March	1	0	0	0	0	0	0	0	0	0	0	0	0	0	0	0	0	0	0	0
2011	March	2	0	0	1	0	0	2	0	0	0	0	0	0	0	0	0	0	0	0	0
2011	March	2	0	1	0	0	0	4	0	0	0	0	0	0	0	0	0	0	0	0	0
2011	March	2	0	3	2	0	0	4	1	0	0	0	0	0	0	0	0	0	0	0	0
2011	March	3	0	0	0	0	1	3	0	0	0	0	0	0	0	0	0	0	0	0	0
2011	March	3	0	1	1	0	0	4	0	0	0	0	0	0	0	0	0	0	0	0	0
2011	March	3	0	0	0	0	0	1	0	0	0	0	0	0	0	0	0	0	0	0	0
2011	March	4	0	0	0	0	0	0	0	0	0	0	0	0	0	0	0	0	0	0	0
2011	March	4	0	0	0	0	0	0	0	0	0	0	0	0	0	0	0	0	0	0	0
2011	March	4	0	0	0	0	0	1	0	0	0	0	0	0	0	0	0	0	0	0	0
2011	March	5	0	0	0	0	1	0	0	0	0	0	0	0	0	0	0	0	0	0	0
2011	March	5	0	1	0	1	0	2	0	0	0	0	0	0	0	0	0	0	0	0	0
2011	March	5	0	0	0	0	0	0	1	0	0	0	1	0	0	0	0	0	0	0	0
2011	March	6	0	1	0	0	0	5	0	0	0	0	1	0	0	0	0	0	0	0	0
2011	March	6	1	0	0	0	0	3	0	0	0	0	0	0	0	0	0	0	0	0	0
2011	March	6	0	1	0	0	0	4	0	0	0	0	0	0	0	0	0	0	0	0	0
2011	March	7	0	0	1	0	3	2	0	0	0	0	0	0	0	0	0	0	0	0	0
2011	March	7	0	1	1	0	0	9	0	0	0	0	1	0	0	0	0	0	0	0	0
2011	March	7	0	0	1	0	0	1	0	0	0	0	0	0	0	0	0	0	0	0	0
2011	March	8	0	0	1	0	0	9	0	0	0	0	0	0	0	0	0	0	0	0	0
2011	March	8	0	1	0	0	0	1	0	0	0	0	0	0	0	0	0	0	0	0	0
2011	March	8	0	0	1	0	0	2	0	0	0	0	0	0	0	0	0	0	0	0	0
2011	March	9	0	0	0	0	0	10	0	0	0	0	0	0	0	0	0	0	0	0	0
2011	March	9	0	0	3	0	0	5	0	0	0	0	0	0	0	0	0	0	0	0	0
2011	March	9	0	0	2	0	0	0	0	0	0	0	0	0	0	0	0	0	0	0	0
2011	March	10	0	0	0	0	0	2	0	0	0	0	0	0	0	0	0	0	0	0	0
2011	March	10	0	0	0	0	1	3	0	0	0	0	0	0	0	0	0	0	0	0	0
2011	March	10	0	1	1	0	1	4	0	0	0	0	0	0	0	0	0	0	0	0	0
2011	March	11	0	0	0	0	0	8	0	0	0	0	0	0	0	0	0	0	0	0	0
2011	March	11	0	0	1	0	0	9	0	0	0	0	0	0	0	0	0	0	0	0	0
2011	March	11	0	2	4	0	0	0	1	0	0	0	0	0	0	0	0	0	0	0	0
			0	0	0	0	0	0	0	0	0	0	0	0	0	0	0	0	0	0	0
2011	March	12	0	0	2	0	0	2	0	0	0	0	0	0	0	0	0	0	0	0	0
2011	March	12	0	0	3	0	0	9	0	0	0	0	0	0	0	0	0	0	0	0	0
2011	March	12	0	0	0	0	0	13	0	0	0	0	0	0	0	0	0	0	0	0	0
2011	March	13	0	0	0	1	0	9	1	0	0	0	0	0	0	0	0	0	0	0	0
2011	March	13	0	2	0	0	0	6	0	0	0	0	0	0	0	0	0	0	0	0	0
2011	March	13	0	0	0	0	0	0	0	0	0	0	0	0	0	0	0	0	0	0	0
2011	March	14	0	0	0	0	0	3	1	0	0	0	0	0	0	0	0	0	0	0	0
2011	March	14	0	1	0	0	0	2	0	0	0	0	0	0	0	0	0	0	0	0	0
2011	March	14	0	0	0	0	0	3	0	0	0	0	0	0	0	0	0	0	0	0	0
2011	March	15	0	2	0	0	0	2	0	0	0	0	0	0	0	0	0	0	0	0	0
2011	March	15	0	3	0	0	0	4	0	0	0	0	0	0	0	0	0	0	0	0	0
2011	March	15	0	0	0	0	0	0	0	0	0	0	0	0	0	0	0	0	0	0	0
2011	March	16	0	0	0	0	0	1	0	0	0	0	0	0	0	0	0	0	0	0	0
2011	March	16	0	1	0	0	0	0	0	0	0	0	0	0	0	0	0	0	0	0	0
2011	March	16	0	0	0	0	0	0	1	0	0	0	0	0	0	0	0	0	0	0	0
2011	March	17	0	0	0	0	0	4	0	0	0	0	0	0	0	0	0	0	0	0	0
2011	March	17	0	0	0	0	0	2	0	0	0	0	0	0	0	0	0	0	0	0	0
2011	March	17	0	0	0	0	0	3	0	0	0	0	0	0	0	0	0	0	0	0	0
2011	March	18	0	3	1	0	0	16	0	0	0	0	0	0	0	0	0	0	0	0	0
2011	March	18	0	3	0	0	0	7	1	0	0	0	0	0	0	0	0	0	0	0	0
2011	March	18	0	2	0	0	0	6	0	0	0	0	0	0	0	0	0	0	0	0	0
2011	March	19	0	0	1	0	0	279	0	0	0	0	0	0	0	0	0	0	0	0	0
2011	March	19	0	0	0	0	0	179	0	0	0	0	0	0	0	0	0	0	0	0	0
2011	March	19	0	1	0	0	0	126	0	0	0	0	0	0	0	0	0	0	0	0	0
2011	March	20	0	0	0	0	0	0	0	0	0	0	0	0	0	0	0	0	0	0	0
2011	March	20	0	0	0	0	0	1	0	0	0	0	0	0	0	0	0	0	0	0	0
2011	March	20	0	0	0	0	0	2	0	0	0	0	0	0	0	0	0	0	0	0	0
2011	July	1	0	0	4	0	0	6	0	0	0	0	0	0	0	0	0	0	0	0	0
2011	July	1	0	0	0	0	0	1	0	0	0	0	0	0	0	0	0	0	0	0	0
2011	July	1	0	1	2	0	0	2	0	0	0	0	0	0	0	0	0	0	0	0	0
2011	July	2	0	3	0	0	0	3	0	0	0	0	0	0	0	0	0	0	0	0	0
2011	July	2	0	0	0	0	0	2	0	0	0	0	0	0	0	0	0	0	0	0	0
2011	July	2	0	2	0	1	0	1	0	0	0	0	0	0	0	0	0	0	0	0	0
2011	July	3	0	0	1	0	0	1	0	0	0	0	0	0	0	0	0	0	0	0	0
2011	July	3	0	6	0	0	0	2	0	0	0	0	0	0	0	0	0	0	0	0	0
2011	July	3	0	1	2	0	0	1	0	0	0	0	1	0	0	0	0	0	0	0	0
2011	July	4	0	0	0	0	1	2	0	0	0	0	0	0	0	0	0	0	0	0	0
2011	July	4	0	0	0	0	3	5	0	0	0	0	0	0	0	0	0	0	0	0	0
2011	July	4	0	0	0	0	0	6	0	0	0	0	0	0	0	0	0	0	0	0	0
2011	July	5	0	0	3	5	1	16	0	0	0	0	0	0	0	0	0	0	0	0	0
2011	July	5	0	3	4	0	0	12	0	0	0	0	0	0	0	0	0	0	0	0	0
2011	July	5	0	0	1	2	0	14	0	0	0	0	0	0	0	0	0	0	0	0	0
2011	July	6	0	2	4	0	0	17	0	0	0	0	0	0	0	0	0	0	0	0	0
2011	July	6	0	1	2	0	2	9	0	0	0	0	0	0	0	0	0	0	0	0	0
2011	July	6	0	0	5	0	1	3	0	0	0	0	0	0	0	0	0	0	0	0	0
2011	July	7	1	4	3	3	0	36	0	0	0	0	0	0	0	0	0	0	0	0	0
2011	July	7	0	3	2	0	1	16	1	0	0	0	0	0	0	0	0	0	0	0	0
2011	July	7	0	0	7	0	0	29	0	0	0	0	0	0	0	0	0	0	0	0	0
2011	July	8	0	1	0	0	0	8	1	0	0	0	0	0	0	0	0	0	0	0	0
2011	July	8	0	0	8	0	0	2	1	0	0	0	0	0	0	0	0	0	0	0	0
2011	July	8	2	0	1	0	0	7	0	0	0	0	0	0	0	0	0	0	0	0	0
2011	July	9	0	0	0	0	0	0	0	0	0	0	0	0	0	0	0	0	0	0	0
2011	July	9	0	0	3	2	0	2	0	0	0	0	0	0	0	0	0	0	0	0	0
2011	July	9	0	0	1	0	1	5	0	0	0	0	0	0	0	0	0	0	0	0	0
2011	July	10	0	0	4	0	0	7	0	0	0	0	0	0	0	0	0	0	0	0	0
2011	July	10	0	5	0	0	0	3	0	0	0	0	1	0	0	0	0	0	0	0	0
2011	July	10	0	1	0	0	0	7	0	0	0	0	0	0	0	0	0	0	0	0	0
2011	July	11	0	0	5	0	0	2	0	0	0	0	0	0	0	0	0	0	0	0	0
2011	July	11	0	0	6	0	0	6	0	0	0	0	0	0	0	0	0	0	0	0	0
2011	July	11	0	0	2	0	0	3	0	0	0	0	0	0	0	0	0	0	0	0	0
2011	July	12	0	0	4	0	2	4	0	1	0	0	0	0	0	0	0	0	0	0	0
2011	July	12	0	0	7	0	0	10	0	0	0	0	0	0	0	0	0	0	0	0	0
2011	July	12	0	0	0	0	0	3	0	1	0	0	0	0	0	0	0	0	0	0	0
2011	July	13	0	2	0	0	0	0	0	0	0	0	0	0	0	0	0	0	0	0	0
2011	July	13	0	5	5	0	0	8	0	0	0	0	0	0	0	0	0	0	0	0	0
2011	July	13	0	6	0	0	0	7	0	0	0	0	0	0	0	0	0	0	0	0	0
2011	July	14	0	0	0	0	0	3	0	0	0	0	0	0	0	0	0	0	0	0	0
2011	July	14	0	0	2	0	0	0	0	0	0	0	0	0	0	0	0	0	0	0	0
2011	July	14	0	0	0	0	1	1	0	0	0	0	0	0	0	0	0	0	0	0	0
2011	July	15	0	3	6	0	0	5	0	0	0	0	0	0	0	0	0	0	0	0	0
2011	July	15	0	3	2	0	0	1	0	0	0	0	0	0	0	0	0	0	0	0	0
2011	July	15	0	2	6	0	0	1	0	0	0	0	0	0	0	0	0	0	0	0	0
2011	July	16	0	5	2	0	0	11	0	0	0	0	0	0	0	0	0	0	0	0	0
2011	July	16	0	2	1	0	0	6	0	0	0	0	0	0	0	0	0	0	0	0	0
2011	July	16	0	3	3	0	0	9	0	0	0	0	0	0	0	0	0	0	0	0	0
2011	July	17	0	2	5	0	0	3	0	0	0	0	0	0	0	0	0	0	0	0	0
2011	July	17	0	0	7	1	1	1	0	0	0	0	0	0	0	0	0	0	0	0	0
2011	July	17	0	0	6	0	0	2	0	0	0	0	0	0	0	0	0	0	0	0	0
2011	July	18	0	0	6	0	0	3	0	0	0	0	0	0	0	0	0	0	0	0	0
2011	July	18	0	0	5	0	0	2	0	0	0	0	0	0	0	0	0	0	0	0	0
2011	July	18	0	0	0	0	0	6	0	0	0	0	0	0	0	0	0	0	0	0	0
2011	July	19	0	0	0	0	0	263	0	0	0	0	0	0	0	0	0	0	0	0	0
2011	July	19	0	0	0	0	0	154	0	0	0	0	0	0	0	0	0	0	0	0	0
2011	July	19	0	0	0	0	0	39	0	0	0	0	0	0	0	0	0	0	0	0	0
2011	July	20	0	0	0	0	0	11	4	0	0	0	0	0	0	0	0	0	0	0	0
2011	July	20	0	1	0	0	0	2	0	0	0	0	0	0	0	0	0	0	0	0	0
2011	July	20	0	0	3	0	0	21	0	0	0	0	0	0	0	0	0	0	0	0	0
2011	October	1	0	0	0	0	0	1	0	0	0	0	0	0	0	0	0	0	0	0	0
2011	October	1	0	0	1	0	0	0	0	0	0	0	0	0	0	0	0	0	0	0	0
2011	October	1	4	0	0	0	0	0	0	0	0	0	0	0	0	0	0	0	0	0	0
2011	October	2	3	0	0	0	1	6	0	0	0	0	0	0	0	0	0	0	0	0	0
2011	October	2	4	0	2	1	0	4	0	0	0	0	0	0	0	0	0	0	0	0	0
2011	October	2	0	0	1	0	0	0	0	0	0	0	0	0	0	0	0	0	0	0	0
2011	October	3	0	0	0	0	0	0	0	0	0	0	0	0	0	0	0	0	0	0	0
2011	October	3	0	0	0	0	0	0	0	0	0	0	0	0	0	0	0	0	0	0	0
2011	October	3	0	0	0	0	0	0	0	0	0	0	0	0	0	0	0	0	0	0	0
2011	October	4	0	0	1	0	0	2	0	0	0	1	0	0	0	0	0	0	0	0	0
2011	October	4	0	0	0	0	0	0	0	0	0	0	0	0	0	0	0	0	0	0	0
2011	October	4	1	0	1	0	0	2	1	0	0	0	0	0	0	0	0	0	0	0	0
2011	October	5	0	0	0	0	0	3	0	0	0	0	0	0	0	0	0	0	0	0	0
2011	October	5	0	0	7	0	0	3	0	0	0	0	0	0	0	0	0	0	0	0	0
2011	October	5	1	0	1	0	0	2	0	0	0	0	0	0	0	0	0	0	0	0	0
2011	October	5	0	0	0	0	0	0	0	0	0	0	0	0	0	0	0	0	0	0	0
2011	October	6	2	0	0	0	0	0	0	0	0	0	0	0	0	0	0	0	0	0	0
2011	October	6	0	0	5	0	0	0	0	0	0	0	0	0	0	0	0	0	0	0	0
2011	October	6	1	0	1	0	0	0	0	0	0	0	0	0	0	0	0	0	0	0	0
2011	October	7	0	0	0	0	0	0	0	0	0	0	0	0	0	0	0	0	0	0	0
2011	October	7	0	0	0	0	0	0	0	0	0	0	0	0	0	0	0	0	0	0	0
2011	October	7	0	0	0	0	0	0	0	0	0	0	0	0	0	0	0	0	0	0	0
2011	October	8	0	0	0	0	0	0	0	0	0	0	0	0	0	0	0	0	0	0	0
2011	October	8	0	0	0	0	0	0	0	0	0	0	0	0	0	0	0	0	0	0	0
2011	October	8	0	0	0	0	0	0	0	0	0	0	0	0	0	0	0	0	0	0	0
2011	October	9	0	0	0	0	0	0	0	0	0	0	0	0	0	0	0	0	0	0	0
2011	October	9	0	0	0	0	0	0	0	0	0	0	0	0	0	0	0	0	0	0	0
2011	October	9	0	0	0	0	0	0	0	0	0	0	0	0	0	0	0	0	0	0	0
2011	October	10	0	0	1	0	0	2	0	0	0	0	0	0	0	0	0	0	0	0	0
2011	October	10	33	0	0	0	0	1	0	0	0	0	0	0	0	0	0	0	0	0	0
2011	October	10	0	0	0	0	0	3	0	0	1	0	0	0	0	0	0	0	0	0	0
2011	October	11	0	0	0	0	0	1	0	0	0	0	0	0	0	0	0	0	0	0	0
2011	October	11	0	0	4	0	0	3	0	0	0	1	0	0	0	0	0	0	0	0	0
2011	October	11	1	0	1	0	0	1	0	0	0	0	0	0	0	0	0	0	0	0	0
2011	October	12	4	0	2	0	0	2	0	0	0	0	0	0	0	0	0	0	0	0	0
2011	October	12	0	0	1	0	0	1	0	0	0	0	0	0	0	0	0	0	0	0	0
2011	October	12	3	0	1	0	0	3	0	0	0	0	0	0	0	0	0	0	0	0	0
2011	October	13	2	0	0	0	1	0	0	0	0	0	0	0	0	0	0	0	0	0	0
2011	October	13	4	0	3	0	0	3	0	0	0	0	0	0	0	0	0	0	0	0	0
2011	October	13	1	0	2	0	0	12	0	0	0	0	0	0	0	0	0	0	0	0	0
2011	October	14	0	0	0	0	2	0	0	0	0	0	0	0	0	0	0	0	0	0	0
2011	October	14	0	0	0	0	0	0	0	0	0	0	0	0	0	0	0	0	0	0	0
2011	October	14	0	0	1	0	0	1	0	0	0	0	0	0	0	0	0	0	0	0	0
2011	October	15	1	0	1	0	0	5	0	0	0	0	0	0	0	0	0	0	0	0	0
2011	October	15	0	0	0	0	0	2	0	0	0	0	0	0	0	0	0	0	0	0	0
2011	October	15	4	0	0	0	0	5	0	0	0	0	0	0	0	0	0	0	0	0	0
2011	October	16	0	0	0	0	0	10	0	0	0	0	0	0	0	0	0	0	0	0	0
2011	October	16	1	0	1	0	0	15	0	0	0	0	0	0	0	0	0	0	0	0	0
2011	October	16	0	0	1	0	0	7	0	0	0	0	0	0	0	0	0	0	0	0	0
2011	October	17	0	0	1	0	0	4	0	0	0	0	0	0	0	0	0	0	0	0	0
2011	October	17	0	0	0	0	0	1	0	0	0	0	0	0	0	0	0	0	0	0	0
2011	October	17	1	0	1	0	0	5	0	0	0	0	0	0	0	0	0	0	0	0	0
2011	October	18	0	0	3	0	0	4	0	0	0	0	0	0	0	0	0	0	0	0	0
2011	October	18	0	0	7	0	1	11	0	0	0	0	0	0	0	0	0	0	0	0	0
2011	October	18	3	0	7	0	0	9	0	0	0	0	0	0	0	0	0	0	0	0	0
2011	October	19	0	0	1	0	0	117	0	0	0	0	0	0	0	0	0	0	0	0	0
2011	October	19	0	0	0	0	0	89	0	0	0	0	0	0	0	0	0	0	0	0	0
2011	October	19	1	0	0	0	0	51	0	0	0	0	0	0	0	0	0	0	0	0	0
2011	October	20	0	0	0	0	0	2	0	0	0	0	0	0	0	0	0	0	0	0	0
2011	October	20	1	0	0	0	0	0	0	0	0	0	0	0	0	0	0	0	0	0	0
2011	October	20	0	0	0	0	0	1	0	0	0	0	0	0	0	0	0	0	0	0	0
2011	December	1	0	0	0	0	0	0	0	0	0	0	0	0	0	0	0	0	0	0	0
2011	December	1	0	0	0	0	0	0	0	0	0	0	0	0	0	0	0	0	0	0	0
2011	December	1	0	0	0	0	0	1	0	0	0	0	0	0	0	0	0	0	0	0	0
2011	December	2	0	0	0	0	0	2	0	0	0	1	0	0	0	0	0	0	0	0	0
2011	December	2	0	1	0	0	0	3	0	0	0	3	0	0	0	0	0	0	0	0	0
2011	December	2	0	0	0	0	0	0	0	0	0	0	0	0	0	0	0	0	0	0	0
2011	December	3	0	0	0	0	0	1	0	0	0	0	0	0	0	0	0	0	0	0	0
2011	December	3	0	0	0	0	0	0	0	0	0	0	0	0	0	0	0	0	0	0	0
2011	December	3	0	0	0	0	0	0	0	0	0	0	0	0	0	0	0	0	0	0	0
2011	December	4	0	0	0	0	0	1	0	0	0	0	0	0	0	0	0	0	0	0	0
2011	December	4	0	0	2	0	0	1	0	0	0	0	0	0	0	0	0	0	0	0	0
2011	December	4	0	0	0	0	0	0	0	0	0	0	0	1	0	0	0	0	0	0	0
2011	December	5	4	0	1	0	1	2	0	0	0	0	0	0	0	0	1	0	0	0	0
2011	December	5	0	0	0	0	1	1	0	0	0	0	0	0	0	0	0	0	0	0	0
2011	December	5	0	0	2	0	1	3	0	0	0	0	0	0	0	0	0	0	0	0	0
2011	December	6	0	0	4	0	0	3	0	0	0	0	0	0	0	0	0	0	0	0	0
2011	December	6	0	0	2	0	0	1	0	1	0	0	0	0	0	0	0	0	0	0	0
2011	December	6	0	0	4	0	3	12	0	0	0	0	0	0	0	0	0	0	0	0	0
2011	December	7	0	0	1596	0	0	1086	0	28	0	0	0	0	62	0	0	0	0	0	0
2011	December	7	0	0	388	0	0	593	0	25	0	0	0	0	22	0	0	0	0	0	0
2011	December	7	0	0	536	0	0	475	0	9	0	0	0	1	8	0	0	0	0	0	0
2011	December	8	0	0	0	0	5	1	0	0	0	0	0	0	0	0	0	0	0	0	0
2011	December	8	0	0	0	0	8	0	0	0	0	0	0	0	0	0	0	0	0	0	0
2011	December	8	0	0	0	0	0	6	0	0	0	0	0	0	0	0	0	0	0	0	0
2011	December	9	0	0	3	0	0	7	0	0	0	0	0	0	0	0	0	0	0	0	0
2011	December	9	0	0	5	0	2	11	0	0	0	0	0	0	0	0	0	0	0	0	0
2011	December	9	0	1	5	0	1	7	0	1	0	0	0	0	0	0	0	0	0	0	0
2011	December	10	0	1	3	0	0	7	0	0	0	0	0	0	0	0	0	0	0	0	0
2011	December	10	0	0	4	0	0	5	0	0	0	0	0	0	0	0	0	0	0	0	0
2011	December	10	0	0	6	0	1	12	0	0	0	0	0	0	0	0	0	0	0	0	0
2011	December	11	0	2	1	1	1	3	0	0	0	0	0	0	0	0	0	0	0	0	0
2011	December	11	0	2	0	0	1	4	0	0	0	0	0	0	0	0	0	0	0	0	0
2011	December	11	0	0	0	0	1	2	0	0	0	0	0	0	0	0	0	0	0	0	0
2011	December	12	0	0	1	0	0	5	0	0	0	0	0	0	0	0	0	0	0	0	0
2011	December	12	0	0	0	0	0	0	0	0	0	0	0	0	0	0	0	0	0	0	0
2011	December	12	0	0	0	0	0	0	0	0	0	0	0	0	0	0	0	0	0	0	0
2011	December	13	0	1	0	0	0	2	0	0	0	0	0	0	0	0	0	0	0	0	0
2011	December	13	0	0	2	0	0	2	0	0	0	0	0	0	0	0	0	0	0	0	0
2011	December	13	0	0	1	0	0	2	0	0	0	0	0	0	0	0	0	0	0	0	0
2011	December	14	0	0	0	0	0	2	0	0	0	0	0	0	0	0	0	0	0	0	0
2011	December	14	0	0	0	0	0	3	0	0	0	0	0	0	0	0	0	0	0	0	0
2011	December	14	0	0	0	0	0	2	0	0	0	0	0	0	0	0	0	0	0	0	0
2011	December	15	0	0	0	0	0	16	0	0	0	0	0	0	0	0	0	0	0	0	0
2011	December	15	0	0	1	0	0	6	0	0	0	0	0	0	0	0	0	0	0	0	0
2011	December	15	0	0	1	0	0	8	0	0	0	0	0	0	0	0	0	0	0	0	0
2011	December	16	0	0	0	0	0	2	0	0	0	0	0	0	0	0	0	0	0	0	0
2011	December	16	0	0	0	0	0	1	0	0	0	0	0	0	0	0	0	0	0	0	0
2011	December	16	0	0	0	0	0	2	0	0	0	0	0	0	0	0	0	0	0	0	0
2011	December	17	0	1	0	0	0	3	0	0	0	0	0	0	0	0	0	0	0	0	0
2011	December	17	0	0	1	0	0	1	0	0	0	0	0	0	0	0	0	0	0	0	0
2011	December	17	0	1	1	0	0	2	0	0	0	0	0	0	0	0	0	0	0	0	0
2011	December	18	0	0	1	0	0	0	0	0	0	0	0	0	0	0	0	0	0	0	0
2011	December	18	0	0	0	0	0	1	0	0	0	0	0	0	0	0	0	0	0	0	0
2011	December	18	0	0	0	0	0	2	1	0	0	0	0	0	0	0	0	0	0	0	0
2011	December	19	0	0	0	0	0	5	0	0	0	0	0	0	0	0	0	0	0	0	0
2011	December	19	0	0	0	0	0	3	0	0	0	0	0	0	0	0	0	0	0	0	0
2011	December	19	0	0	0	0	0	2	0	0	0	0	0	0	0	0	0	0	0	0	0
2011	December	20	0	0	0	0	0	0	0	0	0	0	0	0	0	0	0	0	0	0	0
2012	December	20	0	0	0	0	0	0	0	1	0	0	0	0	0	0	0	0	0	0	0
2012	December	20	0	0	0	0	0	0	0	0	0	0	0	0	0	0	0	0	0	0	0
2012	March	1	0	0	1	0	0	0	0	0	0	0	0	0	0	0	0	0	0	0	0
2012	March	1	0	0	0	0	0	0	0	0	0	0	0	0	0	0	0	0	0	0	0
2012	March	1	0	0	1	0	0	0	0	0	0	0	0	0	0	0	0	0	0	0	0
2012	March	2	0	10	7	1	2	7	0	0	0	0	0	0	0	0	0	0	0	0	0
2012	March	2	0	15	2	1	1	10	0	0	0	1	0	0	0	0	0	0	0	0	0
2012	March	2	0	16	12	0	1	4	0	0	0	1	0	0	0	0	0	0	0	0	0
2012	March	3	0	0	0	0	0	3	0	0	0	0	0	0	0	0	0	0	0	0	0
2012	March	3	0	0	0	0	0	1	0	0	0	0	0	0	0	1	0	0	0	0	0
2012	March	3	0	0	0	0	0	1	0	0	0	0	0	0	0	0	0	0	0	0	0
2012	March	4	0	0	0	0	0	2	0	0	0	0	0	0	0	0	0	0	0	0	0
2012	March	4	0	0	0	0	0	0	0	0	0	0	0	0	0	0	0	0	0	0	0
2012	March	4	0	0	0	0	0	1	0	0	0	0	0	0	0	0	0	0	0	0	0
2012	March	5	0	0	3	0	0	3	0	0	0	0	0	0	0	0	1	0	0	0	0
2012	March	5	0	0	0	0	0	1	0	0	0	0	0	0	0	0	0	0	0	0	0
2012	March	5	1	0	1	0	0	14	0	0	0	0	0	0	0	0	0	0	0	0	0
2012	March	6	0	0	7	0	3	6	0	2	0	0	0	0	0	0	0	0	0	0	0
2012	March	6	0	0	5	0	1	2	0	0	0	0	0	0	0	0	0	0	0	0	0
2012	March	6	0	0	2	0	6	14	0	0	0	0	0	0	0	0	0	0	0	0	0
2012	March	7	0	0	0	0	0	2	0	0	0	0	0	0	0	0	0	0	0	0	0
2012	March	7	0	0	0	0	0	1	2	0	0	0	0	0	0	0	0	0	0	0	0
2012	March	7	0	0	0	0	0	0	0	0	0	0	0	0	0	0	0	0	0	0	0
2012	March	8	0	0	0	0	0	8	0	0	0	0	0	0	0	0	0	0	0	0	0
2012	March	8	0	0	1	0	0	1	0	0	0	0	0	0	0	0	0	0	0	0	0
2012	March	8	0	0	0	0	0	0	0	0	0	0	0	0	0	0	0	0	0	0	0
2012	March	9	0	2	1	0	0	6	0	0	0	0	0	0	0	0	0	0	0	0	0
2012	March	9	0	0	1	0	2	10	0	0	0	0	0	0	0	0	0	0	0	0	0
2012	March	9	0	0	0	0	0	4	0	0	0	0	0	0	0	0	0	0	0	0	0
2012	March	10	0	1	17	0	0	14	0	0	0	0	0	0	0	0	0	0	0	0	0
2012	March	10	0	0	21	0	0	18	0	0	0	0	0	0	0	0	0	0	0	0	0
2012	March	10	0	1	14	0	1	8	0	0	0	0	0	0	0	0	0	0	0	0	0
2012	March	11	0	0	4	0	0	7	0	0	0	0	0	0	0	0	0	0	0	0	0
2012	March	11	0	2	5	0	1	7	0	0	1	0	0	0	0	0	0	0	0	0	0
2012	March	11	0	2	3	0	0	5	0	0	1	0	0	0	0	0	0	0	0	0	0
2012	March	12	0	0	9	0	0	2	0	0	0	0	0	0	0	0	0	0	0	0	0
2012	March	12	0	0	1	0	0	0	0	0	0	0	0	0	0	0	0	0	0	0	0
2012	March	12	0	0	0	0	0	15	0	0	0	0	0	0	0	0	0	0	0	0	0
2012	March	13	0	4	4	0	0	24	0	0	0	0	0	0	0	0	0	0	0	0	0
2012	March	13	0	2	4	0	0	17	0	0	0	0	0	0	0	0	0	0	0	0	0
2012	March	13	0	3	8	0	0	23	1	0	0	0	0	0	0	0	0	0	0	0	0
2012	March	14	0	0	5	0	0	2	0	0	0	0	0	0	0	0	0	0	0	0	0
2012	March	14	0	0	1	0	1	5	0	0	0	0	0	0	0	0	0	0	0	0	0
2012	March	14	0	2	1	0	0	8	0	0	0	0	0	0	0	0	0	0	0	0	0
2012	March	15	0	7	0	0	0	12	0	0	0	0	0	0	0	3	0	0	0	0	0
2012	March	15	0	11	1	0	0	19	0	0	0	0	0	0	0	1	0	0	0	0	0
2012	March	15	0	6	1	0	0	14	0	0	0	0	0	0	0	1	0	0	0	0	0
2012	March	16	0	3	22	0	4	13	0	0	0	0	0	0	0	0	0	0	0	0	0
2012	March	16	0	1	4	0	0	5	0	0	0	0	0	0	0	0	0	0	0	0	0
2012	March	16	0	4	22	0	1	14	0	0	0	0	0	0	0	0	0	0	0	0	0
2012	March	17	0	11	8	0	0	15	0	0	0	0	0	0	0	0	1	0	0	0	0
2012	March	17	0	12	3	0	0	10	0	0	0	0	0	0	0	0	0	0	0	0	0
2012	March	17	0	3	5	0	0	3	0	0	0	0	0	0	0	0	0	0	0	0	0
2012	March	18	0	5	10	0	0	4	8	0	0	0	0	0	0	0	0	0	0	0	0
2012	March	18	0	3	7	0	0	5	4	0	0	0	0	0	0	0	0	0	0	0	0
2012	March	18	0	1	7	0	0	4	1	0	0	0	0	0	0	0	0	0	0	0	0
2012	March	19	0	0	0	0	0	255	0	0	0	0	0	0	0	0	0	0	0	0	0
2012	March	19	0	0	0	0	0	515	0	0	0	0	0	0	0	0	0	0	0	0	0
2012	March	19	0	0	0	0	0	163	0	0	0	0	0	0	0	0	0	0	0	0	0
2012	March	20	0	3	0	1	0	14	0	6	0	0	0	0	0	0	0	0	0	0	0
2012	March	20	0	0	2	5	0	568	0	2	0	0	0	0	1	0	0	0	0	0	0
2012	March	20	0	0	15	0	0	8	0	27	0	0	0	0	1	0	0	0	0	0	0
2012	July	1	0	0	2	0	0	0	0	0	0	0	0	0	0	0	0	1	0	0	0
2012	July	1	0	0	5	0	0	0	0	0	0	0	0	0	0	0	0	0	0	0	0
2012	July	1	0	0	1	0	0	0	0	0	0	0	0	0	0	0	0	1	0	0	0
2012	July	2	0	1	9	0	0	5	0	0	0	0	0	0	0	0	0	0	0	0	0
2012	July	2	0	0	4	0	1	3	0	0	0	0	0	0	0	0	0	0	0	0	0
2012	July	2	0	6	1	0	3	8	0	0	0	0	0	0	0	0	0	0	0	0	0
2012	July	3	0	1	3	0	1	2	0	0	0	0	0	0	0	0	0	0	0	0	0
2012	July	3	1	0	3	0	0	3	0	0	0	0	0	0	0	0	0	0	0	0	0
2012	July	3	0	1	6	0	0	2	0	0	0	0	0	0	0	0	0	0	0	0	0
2012	July	4	0	0	2	0	0	3	0	0	0	0	0	0	0	0	0	0	0	0	0
2012	July	4	1	0	0	0	0	2	0	0	0	0	0	0	0	0	0	0	0	0	0
2012	July	4	13	0	0	0	0	6	0	0	0	0	0	0	0	0	0	0	0	0	0
2012	July	5	0	0	0	0	1	5	0	0	0	0	0	0	0	0	0	0	0	0	0
2012	July	5	0	2	1	0	0	12	1	0	0	0	0	0	0	0	0	0	0	0	0
2012	July	5	0	0	1	0	0	7	1	0	0	0	0	1	0	0	0	0	0	0	0
2012	July	6	0	4	2	0	4	10	1	0	0	1	0	0	0	0	1	0	0	0	0
2012	July	6	0	7	16	0	4	18	1	0	0	4	0	0	0	0	1	0	0	0	0
2012	July	6	0	1	5	0	3	29	0	0	0	0	0	0	0	2	0	0	0	0	0
2012	July	7	0	0	0	0	0	0	0	0	0	0	0	0	0	0	0	0	0	0	0
2012	July	7	0	0	3	0	0	1	0	0	0	0	0	0	0	0	0	0	0	0	0
2012	July	7	0	0	0	0	0	0	0	0	0	0	0	0	0	0	0	0	0	0	0
2012	July	8	0	0	1	0	0	0	0	0	0	0	0	0	0	0	0	0	0	0	0
2012	July	8	0	0	0	0	0	0	0	0	0	0	0	0	0	0	0	0	0	0	0
2012	July	8	0	0	0	0	0	0	0	0	0	0	0	0	0	0	0	0	0	0	0
2012	July	9	0	1	2	0	0	3	0	0	0	0	0	0	0	0	1	0	0	0	0
2012	July	9	0	3	4	0	0	16	0	0	0	0	0	0	0	0	0	0	0	0	0
2012	July	9	0	4	7	0	0	9	3	0	0	0	0	0	0	0	0	0	0	0	0
2012	July	10	0	2	5	0	0	7	0	0	0	0	0	0	0	0	0	0	0	0	0
2012	July	10	0	4	1	0	0	5	0	0	0	0	0	0	0	0	0	0	0	0	0
2012	July	10	0	0	2	0	0	0	0	0	0	0	0	0	0	0	0	0	0	0	0
2012	July	11	0	0	0	0	0	3	0	0	0	0	0	0	0	0	1	0	0	0	0
2012	July	11	0	5	1	0	0	8	0	0	0	2	0	0	0	0	0	0	0	0	0
2012	July	11	0	2	1	0	0	5	0	0	0	0	0	0	0	0	0	0	0	0	0
2012	July	12	0	0	3	0	0	19	0	0	0	0	0	0	0	0	0	0	0	0	0
2012	July	12	0	0	9	0	0	2	0	0	0	1	0	0	0	0	0	0	0	0	0
2012	July	12	0	1	1	0	0	0	0	0	0	0	0	0	0	0	0	0	1	0	0
2012	July	13	0	9	4	0	7	9	1	0	0	0	0	0	0	0	0	0	0	0	0
2012	July	13	0	7	11	0	5	11	3	0	0	0	0	0	0	0	0	0	0	0	0
2012	July	13	0	5	3	0	1	5	0	0	0	0	0	0	0	0	0	0	0	0	0
2012	July	14	0	3	2	0	2	5	0	0	0	0	0	0	0	0	0	0	0	0	0
2012	July	14	0	3	1	0	0	2	0	0	0	0	0	0	0	0	0	0	0	0	0
2012	July	14	0	0	0	1	0	3	0	0	0	0	0	0	0	0	0	0	0	0	0
2012	July	15	0	2	0	0	3	27	1	0	0	0	0	0	0	0	0	0	0	0	0
2012	July	15	0	4	1	0	2	33	0	0	0	0	0	0	0	0	0	0	0	0	0
2012	July	15	0	2	1	0	0	13	0	0	0	0	0	0	0	0	0	0	0	0	0
2012	July	16	0	0	1	0	1	5	0	0	0	0	0	0	0	0	0	0	0	0	0
2012	July	16	0	1	0	0	0	2	0	0	0	0	0	0	0	0	0	0	0	0	0
2012	July	16	0	0	0	0	0	9	0	0	0	0	0	0	0	0	0	0	0	0	0
2012	July	17	0	0	1	0	1	4	0	0	0	0	0	0	0	0	0	0	0	0	0
2012	July	17	0	0	2	0	3	6	0	0	0	0	0	0	0	0	0	0	0	0	0
2012	July	17	0	1	0	0	1	3	1	0	0	0	0	0	0	0	0	0	0	0	0
2012	July	18	0	1	3	0	0	1	1	0	0	0	0	0	0	0	0	0	0	0	0
2012	July	18	0	2	9	0	0	0	0	0	0	0	0	0	0	0	0	0	0	0	0
2012	July	18	0	3	2	0	0	2	1	0	0	0	0	0	0	0	0	0	0	0	0
2012	July	19	0	0	0	0	0	49	1	0	0	0	0	0	0	0	0	0	0	0	0
2012	July	19	0	0	0	0	0	66	1	0	0	0	0	0	0	0	0	0	0	0	0
2012	July	19	0	0	0	0	0	64	2	0	0	0	0	0	0	0	0	0	0	0	0
2012	July	20	0	0	1	0	4	48	0	0	0	0	0	0	0	0	0	0	0	0	0
2012	July	20	0	0	2	0	15	20	0	0	0	0	0	0	0	0	0	0	0	0	0
2012	July	20	0	0	0	0	15	33	0	0	0	0	0	0	0	0	0	0	0	0	0
2012	November	1	0	0	0	0	0	0	0	0	0	0	0	0	0	0	0	0	0	0	0
2012	November	1	0	0	0	0	0	1	0	0	0	0	0	0	0	0	0	0	0	0	0
2012	November	1	0	0	0	0	0	0	0	0	0	0	0	0	0	0	0	0	0	0	0
2012	November	2	0	4	1	3	2	6	0	0	0	2	0	0	0	0	1	0	0	0	0
2012	November	2	0	4	1	2	1	2	0	0	0	0	0	0	0	0	0	0	0	0	0
2012	November	2	0	7	2	0	1	1	0	0	0	0	0	0	0	0	1	0	0	0	0
2012	November	3	6	1	1	0	1	3	0	2	0	0	0	0	0	0	0	0	0	0	0
2012	November	3	5	1	1	0	1	3	0	0	0	0	0	0	0	0	0	0	0	0	0
2012	November	3	16	0	2	1	0	1	0	4	0	0	0	0	0	2	0	0	0	0	0
2012	November	4	1	0	1	0	0	1	0	0	0	0	0	1	0	0	0	0	0	0	0
2012	November	4	0	0	0	0	0	0	0	0	0	0	0	1	0	0	0	0	0	0	0
2012	November	4	0	0	0	0	0	0	0	0	0	0	0	0	0	0	0	0	0	0	0
2012	November	5	3	1	1	6	6	40	0	55	4	0	4	1	0	3	2	0	0	0	0
2012	November	5	4	1	0	6	4	49	1	58	2	0	0	1	0	3	0	0	0	0	0
2012	November	5	1	3	8	2	5	17	2	16	3	0	0	1	0	1	2	0	0	0	0
2012	November	6	3	17	3	0	21	28	0	1	0	0	0	0	0	0	0	0	0	0	0
2012	November	6	2	5	1	2	18	11	2	1	0	0	0	0	0	0	1	0	0	0	0
2012	November	6	3	5	14	0	7	6	1	1	0	0	0	0	0	0	0	0	0	0	0
2012	November	7	0	0	0	0	0	9	0	0	0	0	0	0	0	0	0	0	0	0	0
2012	November	7	0	0	1	0	0	33	0	0	0	0	0	0	0	0	0	0	0	0	0
2012	November	7	0	0	1	3	0	11	0	0	0	0	0	0	0	0	0	0	0	0	0
2012	November	8	0	0	0	0	0	0	0	0	0	0	0	0	0	0	0	0	0	0	0
2012	November	8	0	0	0	0	0	0	0	0	0	0	0	0	0	0	0	0	0	0	0
2012	November	8	0	0	0	0	0	0	0	0	0	0	0	0	0	0	0	0	0	0	0
2012	November	9	0	2	3	0	0	20	0	0	0	0	0	0	0	0	0	0	0	0	0
2012	November	9	0	1	2	0	0	15	0	1	0	0	0	0	0	0	0	0	0	0	0
2012	November	9	1	9	8	1	2	23	1	0	0	0	0	0	0	0	0	0	0	0	0
2012	November	10	0	3	5	0	1	30	1	0	0	3	0	0	0	0	0	0	0	0	0
2012	November	10	0	10	1	0	0	12	0	0	0	1	0	0	0	0	0	0	0	0	0
2012	November	10	0	1	4	1	1	16	0	0	0	3	0	0	0	0	1	0	0	0	0
2012	November	11	0	0	1	0	0	3	0	0	0	0	0	0	0	0	0	0	0	0	0
2012	November	11	0	3	1	0	1	1	0	0	0	0	0	0	0	0	0	0	0	0	0
2012	November	11	0	1	0	0	0	1	0	0	0	0	0	0	0	0	0	0	0	0	0
2012	November	12	0	5	1	1	1	7	1	0	0	6	0	0	0	0	1	0	0	0	0
2012	November	12	0	4	1	0	0	22	0	0	1	3	0	0	0	0	1	0	0	0	0
2012	November	12	0	0	0	0	0	4	0	0	0	1	0	0	0	0	0	0	0	0	0
2012	November	13	0	0	0	0	0	4	0	0	0	0	0	0	0	0	0	0	0	0	0
2012	November	13	0	1	3	0	0	14	0	0	0	0	0	0	0	0	0	0	0	0	0
2012	November	13	0	0	1	0	3	8	0	0	0	0	0	0	0	0	0	0	0	0	0
2012	November	14	0	3	3	0	0	11	1	0	0	0	0	0	0	0	0	0	0	0	0
2012	November	14	0	0	1	0	1	12	0	0	0	0	0	0	0	0	0	0	0	0	0
2012	November	14	0	5	3	0	0	20	0	0	0	0	0	0	0	0	0	0	0	0	0
2012	November	15	0	5	1	0	0	30	0	0	0	0	0	0	0	0	0	0	0	0	0
2012	November	15	0	6	2	0	0	26	0	0	0	0	0	0	0	0	0	0	0	0	0
2012	November	15	0	2	1	0	0	12	10	0	0	0	0	0	0	0	0	0	0	0	0
2012	November	16	0	6	1	0	0	3	0	0	0	0	0	0	0	0	0	0	0	0	0
2012	November	16	0	3	0	0	0	5	0	0	0	0	0	0	0	0	0	0	0	0	0
2012	November	16	0	4	0	0	0	7	0	0	0	0	0	0	0	0	0	0	0	0	0
2012	November	17	0	4	1	0	0	2	4	0	0	0	0	0	0	0	0	0	0	0	0
2012	November	17	0	0	0	1	0	4	1	0	0	1	0	0	0	0	0	0	0	0	0
2012	November	17	0	1	0	0	0	4	0	0	0	0	0	0	0	0	0	0	0	0	0
2012	November	18	0	1	12	1	0	42	1	0	0	0	0	0	0	0	0	0	0	0	0
2012	November	18	0	1	1	0	1	1	3	0	0	0	0	0	0	0	0	0	0	0	0
2012	November	18	0	6	1	0	1	24	4	0	1	1	0	0	0	0	0	0	0	0	0
2012	November	19	0	0	0	0	0	2	0	0	0	0	0	0	0	0	0	0	0	0	0
2012	November	19	0	0	0	0	0	0	0	0	0	0	0	0	0	0	0	0	0	0	0
2012	November	19	0	0	0	0	0	0	0	0	0	0	0	0	0	0	0	0	0	0	0
2012	November	20	0	0	0	0	0	4	0	0	0	0	0	0	0	0	0	0	0	0	0
2013	November	20	0	0	1	0	0	9	0	0	0	1	0	0	0	0	0	0	0	0	0
2013	November	20	0	0	0	0	0	41	0	0	0	0	0	0	0	0	0	0	0	0	0
2013	January	1	0	0	8	0	0	381	0	0	0	0	0	0	0	0	0	0	0	0	0
2013	January	1	0	0	6	0	0	326	0	0	0	0	0	0	0	0	0	0	0	0	0
2013	January	1	0	0	4	0	0	20	0	0	0	0	0	0	0	0	0	0	0	0	0
2013	January	2	0	2	1	0	0	3	0	0	0	0	0	0	0	0	0	0	0	0	0
2013	January	2	0	1	1	0	0	2	0	0	0	0	0	0	0	0	0	0	0	0	0
2013	January	2	0	0	2	0	0	1	0	0	0	0	0	0	0	0	0	0	0	0	0
2013	January	3	0	0	0	0	0	0	0	0	0	0	0	0	0	0	0	0	0	0	0
2013	January	3	0	0	0	0	0	1	0	0	0	0	0	0	0	0	0	0	0	0	0
2013	January	3	0	0	0	0	0	0	0	0	0	0	0	0	0	0	0	0	0	0	0
2013	January	4	1	0	0	0	0	13	0	0	0	0	0	0	0	0	0	0	0	0	0
2013	January	4	0	0	1	0	0	1	3	0	0	0	0	0	0	0	0	0	0	0	0
2013	January	4	0	0	0	0	0	1	0	0	0	0	0	0	0	0	0	0	0	0	0
2013	January	5	0	0	2	0	0	19	0	0	0	0	0	0	0	0	0	0	0	0	0
2013	January	5	4	0	10	0	0	15	0	4	0	0	0	0	0	0	0	0	0	0	0
2013	January	5	0	0	4	0	0	16	0	0	0	0	0	0	0	0	0	0	0	0	0
2013	January	6	0	0	4	0	0	15	0	0	0	0	0	0	0	0	0	0	0	0	0
2013	January	6	0	0	4	0	0	11	0	0	0	0	0	0	0	0	0	0	0	0	0
2013	January	6	0	0	0	0	0	5	1	0	0	0	0	0	0	0	0	0	0	0	0
2013	January	7	0	0	0	0	0	2	0	0	0	0	0	0	0	0	0	0	0	0	0
2013	January	7	0	0	0	0	0	0	0	0	0	0	0	0	0	0	0	0	0	0	0
2013	January	7	0	0	0	0	0	2	0	0	0	0	0	0	0	0	0	0	0	0	0
2013	January	8	0	0	1	0	0	1	0	0	0	0	0	0	0	0	0	0	0	0	0
2013	January	8	0	0	0	0	0	1	0	0	0	0	0	0	0	0	0	0	0	0	0
2013	January	8	0	0	1	0	0	0	0	0	0	0	0	0	0	0	0	0	0	0	0
2013	January	9	0	3	5	0	0	8	0	0	0	0	0	0	0	0	0	0	0	0	0
2013	January	9	0	3	4	0	0	13	0	0	0	0	0	0	0	0	0	0	0	0	0
2013	January	9	0	3	4	0	0	12	0	0	0	2	0	0	0	0	0	0	0	0	0
2013	January	10	0	2	14	0	0	7	0	0	0	1	0	0	0	0	0	0	0	0	0
2013	January	10	0	10	13	0	0	10	0	0	0	0	0	0	0	0	0	0	0	0	0
2013	January	10	0	1	2	0	0	6	0	0	0	0	0	0	0	0	0	0	0	0	0
2013	January	11	0	9	0	0	0	7	0	0	0	0	0	0	0	0	0	0	0	0	0
2013	January	11	0	2	0	0	0	4	0	0	0	0	0	0	0	0	0	0	0	0	0
2013	January	11	0	1	4	0	0	4	0	0	0	0	0	0	0	0	0	0	0	0	0
2013	January	12	0	0	11	0	0	2	0	0	0	0	0	0	0	0	0	0	0	0	0
2013	January	12	0	0	7	0	0	6	0	0	0	0	0	0	0	0	0	0	0	0	0
2013	January	12	0	0	19	0	0	3	0	0	0	0	0	0	0	0	0	0	0	0	0
2013	January	13	0	1	1	0	0	3	1	0	0	0	0	0	0	0	0	0	0	0	0
2013	January	13	0	4	2	0	0	6	4	0	0	0	0	0	0	0	0	0	0	0	0
2013	January	13	0	0	1	0	1	5	2	0	0	0	0	0	0	0	0	0	0	0	0
2013	January	14	0	2	1	0	1	6	0	0	0	0	0	0	0	0	0	0	0	0	0
2013	January	14	0	1	1	0	0	0	0	0	0	0	0	0	0	0	0	0	0	0	0
2013	January	14	0	0	1	0	1	2	0	0	0	0	0	0	0	0	0	0	0	0	0
2013	January	15	0	4	0	0	1	26	0	3	0	1	0	1	0	0	0	0	0	0	0
2013	January	15	0	8	0	0	0	8	0	0	0	0	0	0	0	0	0	0	0	0	0
2013	January	15	0	5	0	0	0	10	0	0	0	0	0	0	0	0	0	0	0	0	0
2013	January	16	0	1	2	0	1	5	0	0	0	0	0	0	0	0	1	0	0	0	0
2013	January	16	0	0	1	0	0	5	0	0	0	0	0	0	0	0	0	0	0	0	0
2013	January	16	0	2	2	1	0	6	0	0	0	0	0	0	0	0	0	0	0	0	0
2013	January	17	0	3	0	0	0	5	0	0	0	0	0	0	0	0	0	0	0	0	0
2013	January	17	0	0	4	0	0	3	0	0	0	0	0	0	0	0	0	0	0	0	0
2013	January	17	0	2	1	0	1	5	1	0	0	1	0	0	0	0	0	0	0	0	0
2013	January	18	0	1	0	0	1	2	0	0	0	0	0	0	0	0	0	0	0	0	0
2013	January	18	0	0	1	0	0	6	0	0	0	0	0	0	0	0	0	0	0	0	0
2013	January	18	0	0	1	0	0	4	0	0	0	0	0	0	0	0	0	0	0	0	0
2013	January	19	0	0	0	0	0	4	0	0	0	0	0	0	0	0	0	0	0	0	0
2013	January	19	0	0	0	0	0	4	0	0	0	0	0	0	0	0	0	0	0	0	0
2013	January	19	0	0	0	0	0	7	0	0	0	0	0	0	0	0	0	0	0	0	0
2013	January	20	0	0	0	0	0	1	0	0	0	0	0	0	0	0	0	0	0	0	0
2013	January	20	0	0	0	0	0	13	0	0	0	0	0	0	0	0	0	0	0	0	0
2013	January	20	0	0	0	0	0	7	0	0	0	0	0	0	0	0	0	0	0	0	0
2013	April	1	0	0	0	0	0	0	0	0	0	0	0	0	0	0	0	0	0	0	0
2013	April	1	0	0	0	0	0	0	0	0	0	0	0	0	0	0	0	1	0	0	0
2013	April	1	0	0	0	0	0	0	1	0	0	0	0	0	0	0	0	0	0	0	0
2013	April	2	0	0	4	0	0	2	0	0	0	0	0	0	0	0	0	0	0	0	0
2013	April	2	0	5	2	0	0	2	0	0	0	0	0	0	0	0	0	0	0	0	0
2013	April	2	0	1	6	0	0	2	0	0	0	0	0	0	0	0	0	0	0	0	0
2013	April	3	0	0	1	0	0	24	0	0	0	0	0	0	0	0	0	0	0	0	0
2013	April	3	0	1	3	0	0	8	0	0	0	0	0	0	0	0	0	0	0	0	0
2013	April	3	0	0	0	0	0	1	0	0	0	0	0	0	0	0	0	0	0	0	0
2013	April	4	0	4	0	0	0	17	0	0	0	0	0	0	0	0	0	0	0	0	0
2013	April	4	0	3	0	0	0	15	0	0	0	0	0	0	0	0	0	0	0	0	0
2013	April	4	2	1	0	0	0	20	0	0	0	0	0	0	0	0	0	0	0	0	0
2013	April	5	1	3	4	0	0	43	1	3	0	0	0	0	0	0	0	0	0	0	0
2013	April	5	1	0	5	0	0	4	0	0	0	0	0	0	0	0	0	0	0	0	0
2013	April	5	3	4	2	0	0	22	0	0	0	0	0	0	0	0	0	0	0	0	0
2013	April	6	0	4	8	0	0	21	2	0	0	0	0	0	0	0	0	0	0	0	0
2013	April	6	1	7	8	0	0	49	1	0	0	2	0	0	0	0	0	0	0	0	0
2013	April	6	0	4	11	0	0	52	0	0	0	0	0	0	0	0	0	0	0	0	0
2013	April	7	0	0	2	0	0	0	1	0	0	0	0	0	0	0	0	0	0	0	0
2013	April	7	0	1	2	0	0	0	0	0	0	0	0	0	0	0	0	0	0	0	0
2013	April	7	0	0	1	0	0	0	0	0	0	0	0	0	0	0	0	0	0	0	0
2013	April	8	0	0	0	0	0	1	0	0	0	0	0	0	0	0	0	0	0	0	0
2013	April	8	0	0	1	0	0	0	2	0	0	0	0	0	0	0	0	0	0	0	0
2013	April	8	0	0	2	0	0	1	0	0	0	0	0	0	0	0	0	0	0	0	0
2013	April	9	0	9	10	0	0	15	0	0	0	0	0	0	0	0	0	0	0	0	0
2013	April	9	0	6	6	0	0	19	2	0	0	0	0	0	0	0	1	0	0	0	0
2013	April	9	0	7	4	0	0	8	3	0	0	0	0	0	0	0	0	0	0	0	0
2013	April	10	0	8	2	0	0	9	0	0	0	3	0	0	0	0	0	0	0	0	0
2013	April	10	0	11	13	0	0	12	0	0	0	0	0	0	0	0	0	0	0	0	0
2013	April	10	0	7	2	0	0	9	0	0	0	1	0	0	0	0	0	0	0	0	0
2013	April	11	0	2	2	0	0	3	0	0	0	0	0	0	0	0	0	0	0	0	0
2013	April	11	0	8	0	0	1	5	1	0	0	0	0	0	0	0	0	0	0	0	0
2013	April	11	0	1	2	0	0	2	0	0	0	0	0	0	0	0	0	0	0	0	0
2013	April	12	0	0	6	0	0	6	0	1	0	0	0	0	0	0	0	0	0	0	0
2013	April	12	0	0	11	0	0	5	0	0	0	0	0	0	0	0	0	0	0	0	0
2013	April	12	0	0	25	0	0	22	0	0	0	0	0	0	0	0	0	0	0	0	0
2013	April	13	0	0	0	0	2	3	0	0	0	0	0	0	0	0	1	0	0	0	0
2013	April	13	0	8	2	0	0	3	1	0	0	0	0	0	0	0	0	0	0	0	0
2013	April	13	0	5	2	0	1	9	0	0	0	0	0	0	0	0	0	0	0	0	0
2013	April	14	0	0	8	0	0	5	0	0	0	0	0	0	0	2	0	0	0	0	0
2013	April	14	0	0	2	1	0	4	0	0	0	0	0	0	0	1	0	0	0	0	0
2013	April	14	0	2	1	0	0	4	0	0	0	0	0	0	0	0	0	0	0	0	0
2013	April	15	0	1	0	0	1	7	2	0	0	0	0	0	0	0	0	0	0	0	0
2013	April	15	0	0	0	0	1	18	0	0	0	0	0	0	0	0	1	0	0	0	0
2013	April	15	0	3	2	0	0	11	0	0	0	0	0	0	0	0	0	0	0	0	0
2013	April	16	0	0	2	0	0	6	0	0	1	0	0	0	0	0	0	0	0	0	0
2013	April	16	0	2	2	0	0	4	1	0	0	0	0	0	0	0	1	0	0	0	0
2013	April	16	0	0	7	0	0	9	0	0	0	0	0	0	0	0	0	0	0	0	0
2013	April	17	0	0	1	0	0	1	0	0	0	0	0	0	0	0	0	0	0	0	0
2013	April	17	0	0	0	0	0	2	0	0	0	0	0	0	0	0	0	0	0	0	0
2013	April	17	0	0	0	0	0	4	0	0	0	0	0	0	0	0	0	0	0	0	0
2013	April	18	0	5	3	0	0	1	0	0	0	0	0	0	0	0	0	0	0	0	0
2013	April	18	0	2	1	0	0	9	0	0	0	0	0	0	0	0	0	0	0	0	0
2013	April	18	0	2	0	0	0	0	0	0	0	0	0	0	0	0	0	0	0	0	0
2013	April	19	0	0	0	0	0	111	0	0	0	0	0	0	0	0	0	0	0	0	0
2013	April	19	0	0	0	0	0	205	0	0	0	0	0	0	0	0	0	0	0	0	0
2013	April	19	0	1	0	0	0	336	0	0	0	0	0	0	0	0	0	0	0	0	0
2013	April	20	0	0	0	0	0	10	0	1	0	0	0	2	0	0	0	0	0	0	0
2013	April	20	0	0	2	1	0	5	0	0	0	0	0	2	0	0	0	0	0	0	0
2013	April	20	0	0	0	0	0	7	0	0	0	0	0	4	0	0	0	0	0	0	0
2013	July	1	0	0	0	0	0	1	0	0	0	0	0	0	0	0	0	0	0	0	0
2013	July	1	0	0	0	0	0	0	0	0	0	0	0	0	0	0	0	0	0	0	0
2013	July	1	0	0	2	0	0	0	0	0	0	0	0	0	0	0	0	0	0	0	0
2013	July	2	0	2	0	0	0	0	0	0	0	0	0	0	0	0	0	0	0	0	0
2013	July	2	0	5	1	0	0	7	0	0	0	0	0	0	0	0	0	0	0	0	0
2013	July	2	0	0	0	0	0	0	0	0	0	0	0	0	0	0	0	0	0	0	0
2013	July	3	0	0	1	0	0	5	0	0	0	0	0	0	0	0	0	0	0	0	0
2013	July	3	0	0	0	0	0	0	0	0	0	0	0	0	0	0	0	0	0	0	0
2013	July	3	0	0	0	0	0	0	0	0	0	0	0	0	0	0	0	0	0	0	0
2013	July	4	0	0	0	0	0	26	0	0	0	0	0	0	0	0	0	0	0	0	0
2013	July	4	0	0	0	0	0	1	0	0	0	0	0	0	0	0	0	0	0	0	0
2013	July	4	0	0	0	0	0	1	0	0	0	0	0	0	0	0	0	0	0	0	0
2013	July	5	1	8	6	0	0	29	0	0	0	0	0	0	0	0	0	0	0	0	0
2013	July	5	0	4	5	0	0	47	1	0	0	0	0	0	0	0	0	0	0	0	0
2013	July	5	1	5	1	0	0	44	0	3	0	0	0	0	0	0	0	0	0	0	0
2013	July	6	0	0	1	0	0	4	0	0	0	0	0	0	0	0	0	0	0	0	0
2013	July	6	0	2	6	0	0	9	1	0	0	0	0	0	0	0	0	0	0	0	0
2013	July	6	0	0	6	0	0	2	0	0	0	0	0	0	0	0	0	0	0	0	0
2013	July	7	1	1	0	0	0	3	0	0	0	0	0	0	0	0	0	0	0	0	0
2013	July	7	0	0	0	0	0	0	0	0	0	0	0	0	0	0	0	0	0	0	0
2013	July	7	0	0	1	0	0	2	0	0	0	0	0	0	0	0	0	0	0	0	0
2013	July	8	0	0	0	0	0	1	0	0	0	0	0	0	0	0	0	0	0	0	0
2013	July	8	0	0	1	0	0	1	0	0	0	0	0	0	0	0	0	0	0	0	0
2013	July	8	0	0	1	0	0	2	0	0	0	0	0	0	0	0	0	0	0	0	0
2013	July	9	0	1	2	0	0	10	0	0	0	1	0	0	0	0	0	0	0	0	0
2013	July	9	0	10	11	0	0	13	0	0	0	2	0	0	0	0	0	0	0	0	0
2013	July	9	0	0	2	0	0	1	0	0	0	0	0	0	0	0	0	0	0	0	0
2013	July	10	0	1	0	0	0	0	0	0	0	0	0	0	0	0	0	0	0	0	0
2013	July	10	0	0	9	0	0	4	0	0	0	0	0	0	0	0	0	0	0	0	0
2013	July	10	0	6	0	0	0	4	0	0	0	0	0	0	0	0	0	0	0	0	0
2013	July	11	0	2	3	0	0	2	0	0	0	3	0	0	0	0	0	0	0	0	0
2013	July	11	0	2	0	0	0	2	0	0	0	1	0	0	0	0	0	0	0	0	0
2013	July	11	0	6	1	0	0	3	0	0	0	1	0	0	0	0	0	0	0	0	0
2013	July	12	0	1	5	0	0	8	0	0	0	0	0	0	0	0	0	0	0	0	0
2013	July	12	0	0	3	0	0	3	0	0	0	0	0	0	0	0	0	0	0	0	0
2013	July	12	0	0	14	0	0	3	0	0	0	0	0	0	0	0	0	0	0	0	0
2013	July	13	0	0	2	0	0	2	0	0	0	0	0	0	0	0	0	0	0	0	0
2013	July	13	0	0	0	0	0	0	0	0	0	0	0	0	0	0	0	0	0	0	0
2013	July	13	0	0	2	0	0	2	0	0	0	0	0	0	0	0	0	0	0	0	0
2013	July	14	0	0	5	0	0	3	0	0	0	0	0	0	0	0	0	0	0	0	0
2013	July	14	0	0	3	0	0	5	0	0	0	0	0	0	0	0	0	0	0	0	0
2013	July	14	0	0	0	0	0	7	0	0	0	0	0	0	0	0	0	0	0	0	0
2013	July	15	0	1	0	0	0	8	0	0	0	0	0	0	0	0	0	0	0	0	0
2013	July	15	0	0	0	0	0	8	0	0	0	0	0	0	0	0	0	0	0	0	0
2013	July	15	0	1	0	0	0	0	0	0	0	0	0	0	0	0	0	0	0	0	0
2013	July	16	0	0	0	0	0	3	0	0	0	0	0	0	0	0	0	0	0	0	0
2013	July	16	0	0	0	0	0	0	0	0	0	0	0	0	0	0	0	0	0	0	0
2013	July	16	0	0	0	0	0	2	0	0	0	0	0	0	0	0	0	0	0	0	0
2013	July	17	0	0	0	0	0	0	0	0	0	0	0	0	0	0	0	0	0	0	0
2013	July	17	0	0	0	0	0	2	0	0	0	0	0	0	0	0	0	0	0	0	0
2013	July	17	0	0	0	0	0	2	0	0	0	0	0	0	0	0	0	0	0	0	0
2013	July	18	0	0	0	0	0	6	0	0	0	0	0	0	0	0	0	0	0	0	0
2013	July	18	0	0	0	0	0	1	0	0	0	0	0	0	0	0	0	0	0	0	0
2013	July	18	0	0	3	0	0	2	0	0	0	0	0	0	0	0	0	0	0	0	0
2013	July	19	0	0	0	0	0	38	0	0	0	0	0	0	0	0	0	0	0	0	0
2013	July	19	0	0	0	0	0	60	0	0	0	0	0	0	0	0	0	0	0	0	0
2013	July	19	0	0	2	0	0	82	0	0	0	0	0	0	0	0	0	0	0	0	0
2013	July	20	0	0	72	0	0	49	0	0	0	0	0	0	0	0	0	0	0	0	0
2013	July	20	0	1	147	0	0	70	0	0	0	0	0	0	0	0	0	0	0	0	0
2013	July	20	0	0	232	0	0	151	0	0	0	0	0	0	0	0	0	0	0	0	0
2013	October	1	0	0	0	0	0	0	0	0	0	0	0	0	0	0	0	0	0	0	0
2013	October	1	0	0	0	0	0	0	0	0	0	0	0	0	0	0	0	0	0	0	0
2013	October	1	0	1	1	0	0	0	0	0	0	0	0	0	0	0	0	0	0	0	0
2013	October	2	0	1	0	0	0	0	0	0	0	0	0	0	0	0	0	0	0	0	0
2013	October	2	0	0	0	0	0	0	0	0	0	0	0	0	0	0	0	0	0	0	0
2013	October	2	0	1	1	0	0	2	0	0	0	0	0	0	0	0	0	0	0	0	0
2013	October	3	0	1	0	0	0	6	0	0	0	0	0	0	0	0	0	0	0	0	0
2013	October	3	0	0	1	0	0	1	0	0	0	0	0	0	0	0	0	0	0	0	0
2013	October	3	0	0	0	0	0	1	0	0	0	0	0	0	0	0	0	0	0	0	0
2013	October	4	0	0	1	0	0	2	0	0	0	0	0	0	0	0	0	0	0	1	0
2013	October	4	0	0	2	0	0	3	0	0	0	0	0	0	0	0	0	0	0	0	0
2013	October	4	0	0	0	0	0	2	0	0	0	0	0	0	0	0	0	0	0	1	0
2013	October	5	6	3	2	0	0	61	0	47	0	0	0	0	0	0	0	0	0	27	0
2013	October	5	1	0	3	0	0	0	0	2	0	0	1	0	0	0	0	0	0	5	0
2013	October	5	0	0	5	0	0	15	0	3	0	0	1	0	0	0	0	0	0	8	0
2013	October	6	0	0	0	0	0	2	0	0	0	0	0	0	0	0	0	0	0	2	0
2013	October	6	0	0	0	0	0	3	0	0	0	0	0	0	0	0	0	0	0	0	0
2013	October	6	0	1	1	0	1	9	0	0	0	1	0	0	0	0	0	0	0	0	0
2013	October	7	0	0	0	0	0	6	0	0	0	0	0	0	0	0	0	0	0	0	0
2013	October	7	0	0	0	0	0	4	0	0	0	0	0	0	0	0	0	0	0	0	0
2013	October	7	0	0	0	0	0	3	0	0	0	0	0	0	0	0	0	0	0	0	0
2013	October	8	0	0	1	0	0	1	0	0	0	0	0	0	0	0	0	0	0	0	0
2013	October	8	0	0	0	0	0	2	0	0	0	0	0	0	0	0	0	0	0	0	0
2013	October	8	0	0	0	0	0	6	0	0	0	0	0	0	0	0	0	0	0	0	0
2013	October	9	0	4	6	0	13	19	3	0	0	2	0	1	0	0	0	0	0	0	0
2013	October	9	0	3	5	0	4	5	1	0	0	1	0	0	1	0	0	0	0	0	0
2013	October	9	0	6	3	0	4	4	0	0	0	1	0	0	0	0	0	0	0	0	0
2013	October	10	0	9	4	0	7	7	0	0	0	0	0	0	0	0	0	0	0	0	0
2013	October	10	0	3	1	0	1	5	0	0	0	0	0	0	0	0	0	0	0	0	0
2013	October	10	0	8	5	0	0	6	0	0	0	1	0	0	0	1	0	0	0	0	0
2013	October	11	0	6	2	0	0	10	0	0	0	3	0	0	0	0	0	0	0	0	0
2013	October	11	0	6	0	0	0	2	2	0	0	0	0	0	0	0	0	0	0	0	0
2013	October	11	0	3	1	1	1	19	0	0	0	2	0	0	0	0	0	0	0	0	0
2013	October	12	0	0	0	0	0	1	0	0	0	0	0	0	0	0	0	0	0	0	0
2013	October	12	0	0	1	0	0	2	0	0	0	0	0	0	0	0	0	0	0	0	0
2013	October	12	1	2	3	0	2	12	0	0	0	0	0	0	0	0	0	0	0	3	0
2013	October	13	0	0	4	0	0	8	0	0	0	0	0	0	0	0	0	0	0	0	0
2013	October	13	0	4	0	0	0	5	0	1	0	0	0	0	0	0	0	0	0	0	0
2013	October	13	0	1	0	0	1	12	1	3	0	0	0	0	0	0	0	0	0	0	0
2013	October	14	0	0	1	0	0	5	0	0	0	0	0	0	0	0	0	0	0	0	0
2013	October	14	0	0	1	0	0	3	0	0	0	0	0	0	0	0	0	0	0	0	0
2013	October	14	0	1	0	0	0	4	0	0	0	0	0	0	0	0	0	0	0	0	0
2013	October	15	0	0	0	0	0	4	1	0	0	0	0	0	0	0	0	0	0	0	1
2013	October	15	0	0	0	0	0	12	0	0	0	0	0	0	0	0	0	0	0	0	0
2013	October	15	0	0	0	0	0	8	0	0	0	0	0	0	0	0	0	0	0	0	1
2013	October	16	0	1	4	0	0	19	2	1	0	0	0	0	0	0	0	0	0	0	0
2013	October	16	0	3	1	0	0	7	1	0	0	1	0	0	0	0	0	0	0	0	0
2013	October	16	0	1	8	0	0	11	0	0	0	0	0	0	0	0	0	0	0	0	0
2013	October	17	0	0	0	0	0	0	0	0	0	0	0	0	0	0	0	0	0	0	0
2013	October	17	0	0	0	0	0	0	0	0	0	0	0	0	0	0	0	0	0	0	0
2013	October	17	0	0	0	0	0	0	0	0	0	0	0	0	0	0	0	0	0	0	0
2013	October	18	0	0	0	0	0	5	0	0	0	0	0	0	0	0	0	0	0	0	0
2013	October	18	0	0	0	0	0	4	0	0	0	0	0	0	0	0	0	0	0	0	0
2013	October	18	0	0	0	0	0	0	0	0	0	0	0	0	0	0	0	0	0	0	0
2013	October	19	0	0	1	0	0	50	0	0	0	0	0	0	0	0	0	0	0	0	0
2013	October	19	0	2	1	0	0	47	0	0	0	0	0	0	0	0	0	0	0	0	0
2013	October	19	0	0	0	0	0	60	0	0	0	0	0	0	0	0	0	0	0	0	0
2013	October	20	0	0	0	0	0	10	0	0	0	0	0	0	0	0	0	0	0	0	0
2014	October	20	0	0	0	0	0	46	0	0	0	0	0	0	0	0	0	0	0	0	0
2014	October	20	0	0	0	0	0	79	0	0	0	0	0	0	0	0	0	0	0	0	0
2014	January	1	0	0	0	0	0	0	0	0	0	0	0	0	0	0	0	0	0	0	0
2014	January	1	0	0	0	0	0	0	0	0	0	0	0	0	0	0	0	0	0	0	0
2014	January	1	0	0	0	0	0	0	0	0	0	0	0	0	0	0	0	0	0	0	0
2014	January	2	0	0	0	0	0	4	0	0	0	0	0	0	0	0	0	0	0	0	0
2014	January	2	0	1	2	0	2	2	0	0	0	1	0	0	0	0	0	0	0	0	0
2014	January	2	1	0	0	0	0	3	0	0	0	0	0	0	0	0	0	0	0	0	0
2014	January	3	0	0	1	0	0	0	0	0	0	0	0	0	0	0	0	0	0	0	0
2014	January	3	0	0	4	0	0	12	0	0	0	0	0	0	0	0	0	0	0	0	0
2014	January	3	0	0	2	0	0	4	0	0	0	0	0	0	0	0	0	0	0	0	0
2014	January	4	0	0	2	0	0	58	0	0	0	0	0	0	0	0	0	0	0	0	0
2014	January	4	3	0	0	0	0	13	0	0	0	0	0	0	0	0	0	0	0	0	0
2014	January	4	0	0	1	0	0	15	0	0	0	0	0	0	0	0	0	0	0	0	0
2014	January	5	0	1	0	0	1	13	1	1	2	0	0	0	0	0	0	0	0	0	0
2014	January	5	1	0	0	0	0	18	0	0	0	1	0	0	0	0	0	0	0	0	0
2014	January	5	1	0	0	0	0	18	0	0	0	0	0	0	0	0	0	0	0	0	0
2014	January	6	0	0	1	0	1	10	0	0	0	0	0	0	0	0	0	0	0	0	0
2014	January	6	0	3	1	0	1	18	0	0	0	1	0	0	0	0	0	0	0	0	0
2014	January	6	0	1	0	0	6	11	0	0	0	1	0	0	0	0	0	0	0	0	0
2014	January	7	0	0	7	0	0	11	0	0	0	0	0	0	0	0	0	0	0	0	0
2014	January	7	0	0	0	0	0	0	0	0	0	0	0	0	0	0	0	0	0	0	0
2014	January	7	0	4	0	0	1	0	0	0	0	0	0	0	0	0	0	0	0	0	0
2014	January	8	0	0	0	0	0	0	0	0	0	0	0	0	0	0	0	0	0	0	0
2014	January	8	0	0	0	0	0	2	0	0	0	0	0	0	0	0	0	0	0	0	0
2014	January	8	0	1	0	0	0	1	0	0	0	0	0	0	0	0	0	0	0	0	0
2014	January	9	0	3	0	0	2	5	4	0	0	0	0	0	0	0	0	0	0	0	0
2014	January	9	0	0	0	0	5	5	2	0	0	1	0	0	0	0	0	0	0	0	0
2014	January	9	2	4	1	0	16	52	2	0	0	2	0	0	0	0	0	0	1	0	0
2014	January	10	0	5	0	0	0	2	0	0	0	0	0	0	0	0	0	0	0	0	0
2014	January	10	0	4	0	0	1	4	0	0	0	0	0	0	0	0	0	0	0	0	0
2014	January	10	0	6	1	0	0	6	0	0	0	0	0	0	0	0	0	0	0	0	0
2014	January	11	0	0	0	0	0	0	0	0	0	0	0	0	0	0	0	0	0	0	0
2014	January	11	0	8	3	0	0	1	0	0	0	0	0	0	0	0	0	0	0	0	0
2014	January	11	0	2	2	0	0	2	0	0	0	0	0	0	0	0	0	0	0	0	0
2014	January	12	0	0	0	0	0	9	2	0	0	0	1	0	0	0	0	0	0	0	0
2014	January	12	0	0	1	0	0	0	0	0	0	0	0	0	0	0	0	0	0	0	1
2014	January	12	0	0	0	0	0	5	0	0	0	0	0	0	0	0	1	0	0	0	1
2014	January	13	0	1	0	0	0	1	0	0	0	0	0	0	0	0	0	0	0	0	0
2014	January	13	0	2	0	0	0	6	0	0	0	0	0	0	0	0	0	0	0	0	0
2014	January	13	0	4	0	0	4	2	0	0	0	0	0	0	0	0	0	0	0	0	0
2014	January	14	0	0	0	0	0	5	0	0	0	0	0	0	0	0	0	0	0	0	0
2014	January	14	0	0	1	1	0	1	0	0	0	0	0	0	0	0	0	0	0	0	0
2014	January	14	0	0	0	1	0	4	0	0	0	0	0	0	0	0	0	0	0	0	0
2014	January	15	0	1	0	0	0	3	0	0	0	0	0	0	0	0	0	0	0	0	0
2014	January	15	0	0	0	0	0	3	1	0	0	0	0	0	0	0	0	0	0	0	0
2014	January	15	0	1	0	0	0	2	3	0	0	0	0	0	0	0	0	0	0	0	0
2014	January	16	0	0	0	0	0	1	3	0	0	1	0	0	0	0	0	0	0	0	0
2014	January	16	0	5	0	0	0	3	1	0	0	1	0	0	0	0	0	0	0	0	0
2014	January	16	0	9	0	0	0	1	1	0	0	0	0	0	0	0	0	0	0	0	0
2014	January	17	0	0	0	0	0	4	0	0	0	0	0	0	0	0	0	0	0	0	0
2014	January	17	0	0	0	0	0	4	0	0	0	0	0	0	0	0	0	0	0	0	0
2014	January	17	0	0	0	0	0	2	0	0	0	0	0	0	0	0	0	0	0	0	0
2014	January	18	0	1	0	0	0	2	1	0	0	0	0	0	0	0	0	0	0	0	0
2014	January	18	0	8	0	0	0	5	0	0	0	0	0	0	0	0	0	0	0	0	0
2014	January	18	0	5	0	0	0	9	0	0	0	0	0	0	0	0	0	0	0	0	0
2014	January	19	0	0	0	0	0	316	3	0	0	0	0	0	0	0	0	0	0	0	0
2014	January	19	0	0	0	0	0	124	0	0	0	0	0	0	0	0	0	0	0	0	0
2014	January	19	0	0	0	0	0	32	6	0	0	0	0	0	0	0	0	0	0	0	0
2014	January	20	0	1	0	0	0	8	0	0	0	0	0	0	0	0	0	0	0	0	0
2014	January	20	0	0	0	0	0	1	0	0	0	0	0	0	0	0	0	0	0	0	0
2014	January	20	0	0	0	0	0	3	0	0	0	0	0	0	0	0	0	0	0	0	0
2014	May	1	0	0	0	0	0	0	0	0	0	0	0	0	0	0	0	0	0	0	0
2014	May	1	0	0	1	0	0	0	0	0	0	0	0	0	0	0	0	0	0	0	0
2014	May	1	0	0	0	0	0	1	0	0	0	0	0	0	0	0	0	1	00:00:00	0	00:00:00
2014	May	2	0	2	0	0	0	0	0	0	0	0	0	0	0	0	0	0	0	0	0
2014	May	2	0	6	2	0	0	7	0	0	0	0	0	0	0	0	0	0	0	0	0
2014	May	2	0	8	0	0	0	4	1	0	0	0	0	0	0	0	0	0	0	0	0
2014	May	3	0	0	3	0	0	1	0	0	0	0	0	0	0	1	0	0	0	0	0
2014	May	3	0	0	5	0	0	1	0	0	0	0	0	0	0	0	0	0	0	0	0
2014	May	3	0	0	3	0	0	0	0	0	0	0	0	0	0	0	0	0	0	0	0
2014	May	4	0	5	1	0	0	14	1	0	0	3	0	0	0	0	0	0	0	0	0
2014	May	4	0	5	1	0	0	21	0	0	0	0	0	0	0	0	0	0	0	0	0
2014	May	4	0	5	0	0	1	7	0	0	0	0	0	0	0	0	6	0	0	0	0
2014	May	5	0	0	0	0	0	21	0	0	0	0	0	0	0	0	0	0	0	0	0
2014	May	5	1	0	3	0	0	14	0	0	0	0	0	0	0	0	0	0	0	0	0
2014	May	5	1	0	1	0	0	12	0	0	0	0	0	0	0	0	0	0	0	0	0
2014	May	6	0	1	0	0	0	2	0	0	0	0	0	0	0	0	0	0	0	0	0
2014	May	6	0	0	2	0	0	5	0	0	0	1	0	0	0	0	0	0	0	0	0
2014	May	6	0	0	1	0	0	1	0	0	0	0	0	0	0	0	0	0	0	0	0
2014	May	7	0	0	0	0	1	2	0	0	0	0	0	0	0	0	0	0	0	0	0
2014	May	7	0	0	0	0	0	4	0	0	0	0	0	0	0	0	0	0	0	0	0
2014	May	7	0	0	0	0	1	2	0	0	0	0	0	0	0	0	0	0	0	0	0
2014	May	8	0	0	1	0	0	2	0	0	0	0	0	0	0	0	0	0	0	0	0
2014	May	8	0	5	2	0	0	2	0	0	0	0	0	0	0	0	0	0	0	0	0
2014	May	8	0	0	29	0	0	3	0	0	0	0	0	0	0	0	0	0	0	0	0
2014	May	9	0	4	4	0	0	11	3	0	0	0	0	0	0	0	0	0	0	0	0
2014	May	9	0	2	3	0	5	1	2	0	0	2	0	0	0	0	0	0	0	0	0
2014	May	9	0	3	0	0	10	10	3	0	0	0	0	1	0	0	0	0	0	0	0
2014	May	10	0	2	17	0	0	11	0	0	0	0	0	0	0	0	1	0	0	0	0
2014	May	10	0	1	8	0	1	1	0	0	0	0	0	0	0	0	0	0	0	0	0
2014	May	10	0	6	12	0	0	3	0	0	0	0	0	0	0	0	0	0	0	0	0
2014	May	11	0	3	0	0	0	5	0	0	0	0	0	0	0	0	0	0	0	0	0
2014	May	11	0	3	0	0	0	0	0	0	0	0	0	0	0	0	0	0	0	0	0
2014	May	11	0	4	0	0	0	1	0	0	0	0	0	0	0	0	0	0	0	0	0
2014	May	12	0	0	0	0	0	1	0	0	0	0	0	0	0	0	0	0	0	0	0
2014	May	12	0	0	1	0	0	5	0	0	0	0	0	0	0	0	0	0	0	0	0
2014	May	12	0	0	0	0	0	1	0	0	0	0	0	0	0	0	0	0	0	0	0
2014	May	13	0	0	2	0	0	3	0	0	0	0	0	0	0	0	0	0	0	0	0
2014	May	13	0	0	20	0	0	1	0	0	0	0	0	0	0	0	0	0	0	0	0
2014	May	13	0	8	6	0	0	5	0	0	0	0	0	0	0	0	0	0	0	0	0
2014	May	14	0	3	5	0	0	13	2	0	0	0	0	0	0	0	0	0	0	0	0
2014	May	14	0	0	0	0	0	0	0	0	0	0	0	0	0	0	0	0	0	0	0
2014	May	14	0	2	0	0	0	4	2	0	0	0	0	0	0	0	0	0	0	0	0
2014	May	15	0	0	1	0	0	3	3	0	0	0	0	0	0	0	0	0	0	0	0
2014	May	15	0	1	0	0	1	3	2	0	0	0	0	0	0	0	0	0	0	0	0
2014	May	15	0	5	1	0	0	1	13	0	0	0	0	0	0	0	0	0	0	0	0
2014	May	16	0	2	1	0	0	4	0	0	0	0	0	0	0	0	0	0	0	0	0
2014	May	16	0	4	4	0	0	4	1	0	0	0	0	0	0	0	0	0	0	0	0
2014	May	16	0	2	2	0	0	5	0	0	0	0	0	0	0	0	0	0	0	0	0
2014	May	17	0	1	3	0	0	0	0	0	0	0	0	0	0	0	0	0	0	0	0
2014	May	17	0	1	0	1	0	3	2	0	0	1	0	0	0	0	0	0	0	0	0
2014	May	17	0	0	7	0	0	4	1	0	0	0	0	0	0	0	0	0	0	0	0
2014	May	18	0	2	6	0	0	8	0	0	0	0	0	0	0	0	0	0	0	0	0
2014	May	18	0	0	0	0	0	5	0	0	0	0	0	0	0	0	0	0	0	0	0
2014	May	18	0	2	3	0	0	4	1	0	0	0	0	0	0	0	0	0	0	0	0
2014	May	19	0	0	0	0	0	31	0	0	0	0	0	0	0	0	0	0	0	0	0
2014	May	19	0	0	1	0	0	62	1	9	0	0	0	0	0	0	0	0	0	0	0
2014	May	19	0	0	0	0	0	6	0	0	0	0	0	0	0	0	0	0	0	0	0
2014	May	20	0	0	16	3	0	59	0	0	0	0	0	0	0	0	0	0	0	0	0
2014	May	20	0	0	22	0	0	92	0	2	0	0	0	0	0	0	0	0	0	0	0
2014	May	20	0	0	16	0	0	19	0	0	0	0	0	0	0	0	0	0	0	0	0
